# Supplementary material for: Evaluating the Utility of REVEL and CADD for Interpreting Variants in Amyotrophic Lateral Sclerosis Genes
Source: Hum Mutat. 2023 Nov 13;2023:8620557. doi: 10.1155/2023/8620557 (PMC11919158; doi:10.1155/2023/8620557)
Supplement: Supplementary 1 — Supplemental Information.pdf: Figures S1-S9; Tables S1-S2. Table_S3.txt: Table S3. Table_S4.txt: Table S4. [file 8620557.f1.zip]

Archive with 3 entries (3 files):
- Table_S3.txt
- Table_S4.txt
- Supplemental Information.pdf
