# Supplementary material for: Evaluating the Utility of REVEL and CADD for Interpreting Variants in Amyotrophic Lateral Sclerosis Genes
Source: Hum Mutat. 2023 Nov 13;2023:8620557. doi: 10.1155/2023/8620557 (PMC11919158; doi:10.1155/2023/8620557)
Supplement: Supplementary 1 — Supplemental Information.pdf: Figures S1-S9; Tables S1-S2. Table_S3.txt: Table S3. Table_S4.txt: Table S4. [file 8620557.f1.zip › Table_S3.txt]

ALS Knowledge Portal	Project MinE ALS Sequencing Consortium
1 11073820 1_11073820_C_T C T . . .	1 11073806 1_11073806_A_T A T . . .
1 11073871 1_11073871_C_T C T . . .	1 11073855 1_11073855_G_A G A . . .
1 11073904 1_11073904_G_C G C . . .	1 11073898 1_11073898_G_A G A . . .
1 11076931 1_11076931_C_T C T . . .	1 11073930 1_11073930_A_G A G . . .
1 11076935 1_11076935_A_G A G . . .	1 11073982 1_11073982_T_C T C . . .
1 11076974 1_11076974_C_T C T . . .	1 11074009 1_11074009_C_G C G . . .
1 11077019 1_11077019_C_T C T . . .	1 11076931 1_11076931_C_T C T . . .
1 11078785 1_11078785_T_C T C . . .	1 11076974 1_11076974_C_T C T . . .
1 11078798 1_11078798_A_G A G . . .	1 11080611 1_11080611_C_G C G . . .
1 11080494 1_11080494_A_G A G . . .	1 11082291 1_11082291_A_G A G . . .
1 11080530 1_11080530_G_A G A . . .	1 11082325 1_11082325_G_A G A . . .
1 11080611 1_11080611_C_G C G . . .	1 11082347 1_11082347_G_T G T . . .
1 11080635 1_11080635_T_C T C . . .	1 11082349 1_11082349_G_A G A . . .
1 11082266 1_11082266_A_G A G . . .	1 11082394 1_11082394_G_A G A . . .
1 11082325 1_11082325_G_A G A . . .	1 11082397 1_11082397_A_G A G . . .
1 11082358 1_11082358_G_A G A . . .	1 11082411 1_11082411_G_A G A . . .
1 11082366 1_11082366_A_G A G . . .	1 11082428 1_11082428_C_G C G . . .
1 11082397 1_11082397_A_G A G . . .	1 11082428 1_11082428_C_T C T . . .
1 11082409 1_11082409_G_A G A . . .	1 11082429 1_11082429_C_T C T . . .
1 11082411 1_11082411_G_A G A . . .	1 11082475 1_11082475_A_G A G . . .
1 11082416 1_11082416_G_C G C . . .	1 11082494 1_11082494_A_G A G . . .
1 11082428 1_11082428_C_A C A . . .	1 11082521 1_11082521_A_G A G . . .
1 11082441 1_11082441_C_T C T . . .	1 11082541 1_11082541_A_G A G . . .
1 11082475 1_11082475_A_G A G . . .	1 11082598 1_11082598_A_G A G . . .
1 11082477 1_11082477_G_C G C . . .	1 11082610 1_11082610_G_A G A . . .
1 11082483 1_11082483_G_A G A . . .	1 11082613 1_11082613_A_G A G . . .
1 11082492 1_11082492_C_T C T . . .	1 11082635 1_11082635_A_G A G . . .
1 11082501 1_11082501_C_A C A . . .	2 202566590 2_202566590_C_T C T . . .
1 11082536 1_11082536_G_A G A . . .	2 202566591 2_202566591_G_A G A . . .
1 11082564 1_11082564_C_G C G . . .	2 202568872 2_202568872_T_C T C . . .
1 11082568 1_11082568_G_A G A . . .	2 202568909 2_202568909_A_G A G . . .
2 202566591 2_202566591_G_A G A . . .	2 202568920 2_202568920_C_T C T . . .
2 202568897 2_202568897_A_G A G . . .	2 202568926 2_202568926_G_A G A . . .
2 202568899 2_202568899_T_C T C . . .	2 202569212 2_202569212_C_T C T . . .
2 202568926 2_202568926_G_A G A . . .	2 202569242 2_202569242_G_A G A . . .
2 202568948 2_202568948_CAG_C CAG C . . .	2 202569251 2_202569251_C_G C G . . .
2 202569221 2_202569221_C_T C T . . .	2 202569884 2_202569884_C_T C T . . .
2 202569251 2_202569251_C_T C T . . .	2 202569909 2_202569909_C_T C T . . .
2 202569252 2_202569252_G_A G A . . .	2 202570161 2_202570161_G_C G C . . .
2 202569283 2_202569283_T_A T A . . .	2 202570182 2_202570182_T_C T C . . .
2 202569928 2_202569928_A_G A G . . .	2 202571690 2_202571690_G_T G T . . .
2 202570187 2_202570187_A_G A G . . .	2 202571733 2_202571733_C_T C T . . .
2 202571646 2_202571646_T_C T C . . .	2 202571734 2_202571734_G_A G A . . .
2 202571653 2_202571653_C_T C T . . .	2 202572625 2_202572625_T_A T A . . .
2 202571654 2_202571654_G_A G A . . .	2 202572639 2_202572639_A_G A G . . .
2 202571672 2_202571672_A_G A G . . .	2 202572650 2_202572650_C_T C T . . .
2 202571733 2_202571733_C_T C T . . .	2 202574649 2_202574649_ACAG_A ACAG A . . .
2 202571734 2_202571734_G_A G A . . .	2 202574690 2_202574690_G_A G A . . .
2 202572583 2_202572583_T_C T C . . .	2 202575717 2_202575717_T_C T C . . .
2 202572586 2_202572586_A_C A C . . .	2 202575729 2_202575729_C_T C T . . .
2 202572587 2_202572587_T_A T A . . .	2 202575803 2_202575803_G_A G A . . .
2 202572627 2_202572627_C_T C T . . .	2 202580418 2_202580418_G_A G A . . .
2 202572651 2_202572651_G_A G A . . .	2 202580504 2_202580504_C_T C T . . .
2 202572704 2_202572704_G_A G A . . .	2 202580523 2_202580523_C_T C T . . .
2 202572706 2_202572706_A_G A G . . .	2 202580536 2_202580536_G_A G A . . .
2 202574666 2_202574666_C_T C T . . .	2 202580547 2_202580547_G_A G A . . .
2 202574690 2_202574690_G_A G A . . .	2 202582840 2_202582840_G_A G A . . .
2 202575717 2_202575717_T_C T C . . .	2 202582895 2_202582895_A_C A C . . .
2 202575731 2_202575731_T_C T C . . .	2 202582903 2_202582903_T_C T C . . .
2 202575767 2_202575767_C_T C T . . .	2 202582919 2_202582919_C_T C T . . .
2 202575769 2_202575769_T_C T C . . .	2 202587810 2_202587810_T_C T C . . .
2 202575815 2_202575815_G_A G A . . .	2 202587822 2_202587822_C_T C T . . .
2 202580438 2_202580438_T_C T C . . .	2 202588052 2_202588052_C_T C T . . .
2 202580443 2_202580443_T_C T C . . .	2 202588083 2_202588083_G_A G A . . .
2 202580475 2_202580475_G_A G A . . .	2 202588159 2_202588159_T_C T C . . .
2 202580486 2_202580486_C_A C A . . .	2 202588160 2_202588160_C_T C T . . .
2 202580494 2_202580494_C_T C T . . .	2 202589070 2_202589070_G_T G T . . .
2 202580523 2_202580523_C_T C T . . .	2 202589098 2_202589098_C_T C T . . .
2 202580536 2_202580536_G_A G A . . .	2 202589114 2_202589114_C_T C T . . .
2 202582792 2_202582792_T_C T C . . .	2 202589135 2_202589135_C_T C T . . .
2 202582805 2_202582805_T_C T C . . .	2 202590095 2_202590095_C_T C T . . .
2 202582822 2_202582822_C_T C T . . .	2 202590096 2_202590096_G_A G A . . .
2 202582874 2_202582874_T_A T A . . .	2 202590107 2_202590107_C_T C T . . .
2 202582895 2_202582895_A_C A C . . .	2 202590117 2_202590117_A_G A G . . .
2 202582934 2_202582934_C_T C T . . .	2 202591249 2_202591249_C_T C T . . .
2 202587772 2_202587772_A_C A C . . .	2 202591474 2_202591474_C_T C T . . .
2 202587773 2_202587773_C_G C G . . .	2 202591507 2_202591507_C_T C T . . .
2 202587822 2_202587822_C_T C T . . .	2 202591509 2_202591509_A_G A G . . .
2 202587844 2_202587844_C_T C T . . .	2 202591520 2_202591520_A_C A C . . .
2 202588109 2_202588109_C_T C T . . .	2 202591522 2_202591522_G_C G C . . .
2 202588151 2_202588151_T_C T C . . .	2 202591523 2_202591523_G_C G C . . .
2 202588159 2_202588159_T_TC T TC . . .	2 202591969 2_202591969_T_G T G . . .
2 202588160 2_202588160_C_T C T . . .	2 202591973 2_202591973_C_G C G . . .
2 202588164 2_202588164_C_G C G . . .	2 202592437 2_202592437_G_A G A . . .
2 202589088 2_202589088_G_A G A . . .	2 202593274 2_202593274_A_G A G . . .
2 202589093 2_202589093_G_A G A . . .	2 202593775 2_202593775_C_T C T . . .
2 202589114 2_202589114_C_T C T . . .	2 202593836 2_202593836_C_T C T . . .
2 202589115 2_202589115_G_A G A . . .	2 202598046 2_202598046_G_C G C . . .
2 202589129 2_202589129_C_A C A . . .	2 202598049 2_202598049_G_C G C . . .
2 202590081 2_202590081_G_A G A . . .	2 202598051 2_202598051_C_T C T . . .
2 202590096 2_202590096_G_A G A . . .	2 202598052 2_202598052_G_T G T . . .
2 202590117 2_202590117_A_G A G . . .	2 202598100 2_202598100_T_A T A . . .
2 202590119 2_202590119_G_T G T . . .	2 202598115 2_202598115_C_T C T . . .
2 202590131 2_202590131_G_A G A . . .	2 202598121 2_202598121_A_C A C . . .
2 202590181 2_202590181_C_T C T . . .	2 202606422 2_202606422_T_C T C . . .
2 202591249 2_202591249_C_T C T . . .	2 202606452 2_202606452_C_A C A . . .
2 202591484 2_202591484_G_A G A . . .	2 202606507 2_202606507_G_A G A . . .
2 202591491 2_202591491_C_T C T . . .	2 202606526 2_202606526_C_T C T . . .
2 202591513 2_202591513_C_G C G . . .	2 202606562 2_202606562_G_T G T . . .
2 202591522 2_202591522_G_C G C . . .	2 202609103 2_202609103_A_G A G . . .
2 202591581 2_202591581_C_T C T . . .	2 202609126 2_202609126_T_C T C . . .
2 202591592 2_202591592_A_C A C . . .	2 202611327 2_202611327_T_C T C . . .
2 202591926 2_202591926_T_G T G . . .	2 202611327 2_202611327_T_G T G . . .
2 202591927 2_202591927_A_G A G . . .	2 202611400 2_202611400_T_C T C . . .
2 202591936 2_202591936_T_G T G . . .	2 202611453 2_202611453_C_A C A . . .
2 202591973 2_202591973_C_G C G . . .	2 202617929 2_202617929_T_C T C . . .
2 202593239 2_202593239_G_C G C . . .	2 202617956 2_202617956_C_T C T . . .
2 202593267 2_202593267_T_G T G . . .	2 202617965 2_202617965_C_T C T . . .
2 202593269 2_202593269_A_C A C . . .	2 202619239 2_202619239_C_T C T . . .
2 202593274 2_202593274_A_G A G . . .	2 202619288 2_202619288_T_C T C . . .
2 202593297 2_202593297_G_T G T . . .	2 202619309 2_202619309_C_T C T . . .
2 202593331 2_202593331_C_T C T . . .	2 202619316 2_202619316_G_C G C . . .
2 202593775 2_202593775_C_T C T . . .	2 202619330 2_202619330_T_C T C . . .
2 202593776 2_202593776_G_A G A . . .	2 202619333 2_202619333_G_A G A . . .
2 202593777 2_202593777_T_C T C . . .	2 202622260 2_202622260_A_G A G . . .
2 202593786 2_202593786_C_T C T . . .	2 202622267 2_202622267_G_C G C . . .
2 202593855 2_202593855_G_A G A . . .	2 202622274 2_202622274_A_G A G . . .
2 202598037 2_202598037_C_T C T . . .	2 202622313 2_202622313_G_T G T . . .
2 202598038 2_202598038_G_A G A . . .	2 202622316 2_202622316_G_T G T . . .
2 202598051 2_202598051_C_T C T . . .	2 202622420 2_202622420_T_C T C . . .
2 202598079 2_202598079_TCAGTATTTC_T TCAGTATTTC T . . .	2 202622423 2_202622423_G_C G C . . .
2 202598100 2_202598100_T_A T A . . .	2 202622432 2_202622432_G_A G A . . .
2 202606398 2_202606398_C_T C T . . .	2 202622444 2_202622444_C_G C G . . .
2 202606417 2_202606417_G_C G C . . .	2 202622467 2_202622467_C_T C T . . .
2 202606438 2_202606438_G_T G T . . .	2 202622481 2_202622481_G_C G C . . .
2 202606466 2_202606466_T_C T C . . .	2 202625648 2_202625648_C_T C T . . .
2 202606507 2_202606507_G_A G A . . .	2 202625669 2_202625669_G_A G A . . .
2 202606556 2_202606556_G_A G A . . .	2 202625680 2_202625680_T_C T C . . .
2 202606573 2_202606573_A_T A T . . .	2 202625720 2_202625720_C_A C A . . .
2 202608981 2_202608981_C_G C G . . .	2 202625831 2_202625831_C_T C T . . .
2 202608995 2_202608995_G_C G C . . .	2 202625839 2_202625839_G_C G C . . .
2 202609023 2_202609023_T_C T C . . .	2 202625952 2_202625952_A_G A G . . .
2 202609053 2_202609053_T_C T C . . .	2 202625992 2_202625992_A_G A G . . .
2 202609062 2_202609062_C_T C T . . .	2 202626025 2_202626025_C_T C T . . .
2 202609063 2_202609063_G_A G A . . .	2 202626057 2_202626057_G_C G C . . .
2 202611318 2_202611318_T_C T C . . .	2 202626063 2_202626063_T_C T C . . .
2 202611327 2_202611327_T_G T G . . .	2 202626092 2_202626092_C_T C T . . .
2 202611338 2_202611338_G_A G A . . .	2 202626134 2_202626134_C_T C T . . .
2 202611379 2_202611379_A_G A G . . .	2 202626225 2_202626225_T_C T C . . .
2 202611402 2_202611402_C_T C T . . .	2 202626232 2_202626232_G_C G C . . .
2 202611432 2_202611432_T_C T C . . .	2 202626243 2_202626243_G_A G A . . .
2 202614427 2_202614427_A_C A C . . .	2 202626322 2_202626322_G_A G A . . .
2 202614467 2_202614467_C_T C T . . .	2 202626333 2_202626333_C_G C G . . .
2 202617866 2_202617866_T_C T C . . .	2 202626378 2_202626378_G_A G A . . .
2 202617878 2_202617878_C_T C T . . .	2 202626386 2_202626386_C_T C T . . .
2 202617929 2_202617929_T_C T C . . .	2 202626391 2_202626391_T_C T C . . .
2 202617951 2_202617951_C_G C G . . .	2 202626417 2_202626417_G_A G A . . .
2 202617956 2_202617956_C_T C T . . .	2 202626437 2_202626437_T_C T C . . .
2 202617965 2_202617965_C_T C T . . .	2 202626519 2_202626519_C_T C T . . .
2 202617969 2_202617969_A_C A C . . .	2 202632018 2_202632018_C_G C G . . .
2 202619229 2_202619229_G_C G C . . .	2 202632019 2_202632019_T_C T C . . .
2 202619238 2_202619238_T_C T C . . .	2 202632042 2_202632042_G_A G A . . .
2 202619239 2_202619239_C_T C T . . .	2 202632092 2_202632092_T_C T C . . .
2 202619243 2_202619243_G_A G A . . .	2 202633670 2_202633670_T_C T C . . .
2 202619260 2_202619260_C_T C T . . .	2 220115128 2_220115128_A_G A G . . .
2 202619288 2_202619288_T_C T C . . .	2 220115131 2_220115131_C_G C G . . .
2 202619297 2_202619297_A_G A G . . .	2 220115207 2_220115207_A_C A C . . .
2 202619309 2_202619309_C_T C T . . .	2 220115275 2_220115275_G_A G A . . .
2 202619326 2_202619326_T_C T C . . .	2 220115279 2_220115279_G_A G A . . .
2 202619333 2_202619333_G_A G A . . .	2 220115364 2_220115364_C_T C T . . .
2 202619357 2_202619357_T_C T C . . .	2 220115422 2_220115422_G_A G A . . .
2 202619364 2_202619364_C_T C T . . .	2 220115512 2_220115512_T_C T C . . .
2 202622173 2_202622173_T_C T C . . .	2 220115548 2_220115548_G_A G A . . .
2 202622194 2_202622194_C_T C T . . .	2 220115780 2_220115780_C_T C T . . .
2 202622248 2_202622248_T_A T A . . .	2 220115892 2_220115892_C_T C T . . .
2 202622266 2_202622266_C_T C T . . .	2 220115989 2_220115989_G_A G A . . .
2 202622278 2_202622278_C_G C G . . .	2 220116037 2_220116037_C_T C T . . .
2 202622306 2_202622306_A_G A G . . .	2 220116740 2_220116740_A_G A G . . .
2 202622313 2_202622313_G_T G T . . .	2 220116773 2_220116773_G_A G A . . .
2 202622342 2_202622342_C_T C T . . .	2 220116782 2_220116782_A_G A G . . .
2 202622432 2_202622432_G_A G A . . .	2 220116818 2_220116818_G_A G A . . .
2 202622437 2_202622437_T_C T C . . .	2 220116826 2_220116826_C_T C T . . .
2 202622445 2_202622445_G_A G A . . .	2 220116833 2_220116833_G_A G A . . .
2 202622467 2_202622467_C_T C T . . .	2 220116884 2_220116884_A_G A G . . .
2 202622481 2_202622481_G_C G C . . .	2 220116890 2_220116890_C_T C T . . .
2 202625629 2_202625629_T_C T C . . .	3 87289870 3_87289870_G_A G A . . .
2 202625631 2_202625631_C_T C T . . .	3 87289879 3_87289879_G_A G A . . .
2 202625680 2_202625680_T_C T C . . .	3 87289899 3_87289899_A_G A G . . .
2 202625700 2_202625700_G_A G A . . .	3 87294881 3_87294881_A_G A G . . .
2 202625720 2_202625720_C_A C A . . .	3 87294888 3_87294888_A_C A C . . .
2 202625738 2_202625738_T_C T C . . .	3 87294898 3_87294898_A_C A C . . .
2 202625770 2_202625770_T_C T C . . .	3 87294929 3_87294929_A_G A G . . .
2 202625797 2_202625797_G_A G A . . .	3 87294934 3_87294934_T_G T G . . .
2 202625799 2_202625799_A_G A G . . .	3 87294942 3_87294942_C_T C T . . .
2 202625807 2_202625807_C_G C G . . .	3 87294943 3_87294943_G_A G A . . .
2 202625839 2_202625839_G_A G A . . .	3 87294956 3_87294956_G_A G A . . .
2 202625858 2_202625858_C_G C G . . .	3 87294985 3_87294985_C_T C T . . .
2 202625952 2_202625952_A_G A G . . .	3 87295041 3_87295041_A_G A G . . .
2 202625992 2_202625992_A_G A G . . .	3 87295045 3_87295045_C_G C G . . .
2 202626078 2_202626078_G_A G A . . .	3 87299075 3_87299075_A_C A C . . .
2 202626182 2_202626182_G_A G A . . .	3 87299079 3_87299079_C_T C T . . .
2 202626184 2_202626184_C_T C T . . .	4 170315672 4_170315672_T_C T C . . .
2 202626242 2_202626242_C_T C T . . .	4 170315676 4_170315676_T_C T C . . .
2 202626378 2_202626378_G_A G A . . .	4 170321430 4_170321430_G_A G A . . .
2 202626382 2_202626382_G_A G A . . .	4 170321455 4_170321455_T_C T C . . .
2 202626386 2_202626386_C_T C T . . .	4 170321462 4_170321462_A_G A G . . .
2 202626404 2_202626404_C_T C T . . .	4 170321473 4_170321473_A_G A G . . .
2 202631948 2_202631948_T_C T C . . .	4 170321708 4_170321708_G_C G C . . .
2 202632026 2_202632026_C_G C G . . .	4 170322819 4_170322819_G_A G A . . .
2 202632041 2_202632041_G_C G C . . .	4 170322819 4_170322819_G_T G T . . .
2 202632090 2_202632090_C_T C T . . .	4 170322824 4_170322824_G_A G A . . .
2 202632092 2_202632092_T_C T C . . .	4 170322884 4_170322884_G_C G C . . .
2 202633614 2_202633614_AG_A AG A . . .	4 170322975 4_170322975_C_T C T . . .
2 220115083 2_220115083_T_G T G . . .	4 170323000 4_170323000_T_C T C . . .
2 220115164 2_220115164_G_A G A . . .	4 170327789 4_170327789_T_C T C . . .
2 220115212 2_220115212_C_T C T . . .	4 170327832 4_170327832_C_T C T . . .
2 220115274 2_220115274_C_T C T . . .	4 170327834 4_170327834_G_C G C . . .
2 220115306 2_220115306_T_C T C . . .	4 170327836 4_170327836_G_A G A . . .
2 220115422 2_220115422_G_A G A . . .	4 170327839 4_170327839_A_G A G . . .
2 220115463 2_220115463_G_A G A . . .	4 170327847 4_170327847_TA_T TA T . . .
2 220115512 2_220115512_T_C T C . . .	4 170327887 4_170327887_T_C T C . . .
2 220115530 2_220115530_C_G C G . . .	4 170327891 4_170327891_C_T C T . . .
2 220115545 2_220115545_G_C G C . . .	4 170345713 4_170345713_G_A G A . . .
2 220115572 2_220115572_G_A G A . . .	4 170345733 4_170345733_T_C T C . . .
2 220115697 2_220115697_G_A G A . . .	4 170345775 4_170345775_G_A G A . . .
2 220115778 2_220115778_G_A G A . . .	4 170345785 4_170345785_C_T C T . . .
2 220115781 2_220115781_G_A G A . . .	4 170345790 4_170345790_G_A G A . . .
2 220115872 2_220115872_C_T C T . . .	4 170345797 4_170345797_A_G A G . . .
2 220115874 2_220115874_C_G C G . . .	4 170345819 4_170345819_G_C G C . . .
2 220115880 2_220115880_C_T C T . . .	4 170345893 4_170345893_C_T C T . . .
2 220115988 2_220115988_T_G T G . . .	4 170347315 4_170347315_G_A G A . . .
2 220116012 2_220116012_C_G C G . . .	4 170347331 4_170347331_C_T C T . . .
2 220116391 2_220116391_G_T G T . . .	4 170347383 4_170347383_G_A G A . . .
2 220116407 2_220116407_C_T C T . . .	4 170354702 4_170354702_T_TC T TC . . .
2 220116737 2_220116737_C_T C T . . .	4 170354749 4_170354749_T_C T C . . .
2 220116772 2_220116772_C_T C T . . .	4 170354804 4_170354804_A_C A C . . .
2 220116787 2_220116787_C_G C G . . .	4 170359239 4_170359239_A_T A T . . .
2 220116818 2_220116818_G_A G A . . .	4 170359274 4_170359274_T_C T C . . .
2 220116826 2_220116826_C_T C T . . .	4 170359294 4_170359294_T_C T C . . .
2 220116828 2_220116828_C_A C A . . .	4 170359335 4_170359335_A_C A C . . .
2 220116833 2_220116833_G_A G A . . .	4 170359357 4_170359357_CT_C CT C . . .
2 220116834 2_220116834_G_T G T . . .	4 170359383 4_170359383_T_G T G . . .
2 220116890 2_220116890_C_T C T . . .	4 170359386 4_170359386_T_C T C . . .
2 220116899 2_220116899_G_A G A . . .	4 170359388 4_170359388_C_CT C CT . . .
2 220116958 2_220116958_G_A G A . . .	4 170359400 4_170359400_G_A G A . . .
3 87276667 3_87276667_T_G T G . . .	4 170384434 4_170384434_T_C T C . . .
3 87276677 3_87276677_C_T C T . . .	4 170384460 4_170384460_T_C T C . . .
3 87276693 3_87276693_G_A G A . . .	4 170384507 4_170384507_C_A C A . . .
3 87276707 3_87276707_G_A G A . . .	4 170384547 4_170384547_C_T C T . . .
3 87289849 3_87289849_A_T A T . . .	4 170398403 4_170398403_T_C T C . . .
3 87289870 3_87289870_G_A G A . . .	4 170398405 4_170398405_A_C A C . . .
3 87289878 3_87289878_C_T C T . . .	4 170398597 4_170398597_TG_T TG T . . .
3 87289885 3_87289885_C_T C T . . .	4 170398625 4_170398625_C_T C T . . .
3 87289899 3_87289899_A_G A G . . .	4 170398627 4_170398627_G_A G A . . .
3 87289946 3_87289946_T_C T C . . .	4 170400556 4_170400556_C_T C T . . .
3 87294879 3_87294879_A_G A G . . .	4 170400583 4_170400583_C_T C T . . .
3 87294881 3_87294881_A_G A G . . .	4 170400607 4_170400607_G_A G A . . .
3 87294912 3_87294912_A_G A G . . .	4 170400626 4_170400626_T_C T C . . .
3 87294924 3_87294924_A_G A G . . .	4 170400648 4_170400648_G_A G A . . .
3 87294934 3_87294934_T_G T G . . .	4 170400660 4_170400660_G_C G C . . .
3 87294943 3_87294943_G_A G A . . .	4 170400670 4_170400670_C_T C T . . .
3 87294994 3_87294994_C_G C G . . .	4 170428206 4_170428206_T_A T A . . .
3 87295052 3_87295052_A_G A G . . .	4 170428209 4_170428209_TTC_T TTC T . . .
3 87299037 3_87299037_G_A G A . . .	4 170428226 4_170428226_CCTTT_C CCTTT C . . .
3 87299048 3_87299048_G_A G A . . .	4 170428259 4_170428259_C_T C T . . .
3 87299067 3_87299067_T_C T C . . .	4 170428267 4_170428267_C_T C T . . .
3 87299079 3_87299079_C_T C T . . .	4 170428877 4_170428877_C_T C T . . .
3 87302550 3_87302550_C_T C T . . .	4 170428888 4_170428888_C_A C A . . .
3 87302557 3_87302557_A_G A G . . .	4 170428901 4_170428901_C_T C T . . .
3 87302593 3_87302593_A_G A G . . .	4 170428907 4_170428907_C_T C T . . .
3 87302594 3_87302594_C_T C T . . .	4 170429402 4_170429402_T_C T C . . .
3 87302595 3_87302595_G_A G A . . .	4 170429439 4_170429439_T_C T C . . .
3 87302889 3_87302889_A_C A C . . .	4 170429443 4_170429443_A_T A T . . .
3 87302890 3_87302890_G_A G A . . .	4 170429963 4_170429963_G_C G C . . .
3 87302892 3_87302892_T_G T G . . .	4 170458977 4_170458977_G_A G A . . .
4 170321677 4_170321677_T_C T C . . .	4 170459007 4_170459007_G_A G A . . .
4 170321764 4_170321764_C_T C T . . .	4 170459008 4_170459008_C_T C T . . .
4 170321765 4_170321765_G_A G A . . .	4 170459039 4_170459039_T_C T C . . .
4 170321774 4_170321774_T_C T C . . .	4 170476883 4_170476883_G_C G C . . .
4 170322795 4_170322795_T_G T G . . .	4 170476982 4_170476982_C_T C T . . .
4 170322807 4_170322807_G_A G A . . .	4 170477125 4_170477125_G_A G A . . .
4 170322839 4_170322839_T_A T A . . .	4 170477181 4_170477181_T_A T A . . .
4 170322841 4_170322841_G_C G C . . .	4 170477185 4_170477185_T_C T C . . .
4 170322844 4_170322844_T_C T C . . .	4 170477193 4_170477193_T_C T C . . .
4 170322868 4_170322868_GT_G GT G . . .	4 170477194 4_170477194_C_T C T . . .
4 170322885 4_170322885_C_G C G . . .	4 170482633 4_170482633_T_C T C . . .
4 170322948 4_170322948_C_T C T . . .	4 170482868 4_170482868_A_G A G . . .
4 170322949 4_170322949_C_T C T . . .	4 170482883 4_170482883_A_G A G . . .
4 170322975 4_170322975_C_T C T . . .	4 170482885 4_170482885_T_C T C . . .
4 170322982 4_170322982_T_A T A . . .	4 170482986 4_170482986_A_T A T . . .
4 170327792 4_170327792_A_G A G . . .	4 170483024 4_170483024_TTC_T TTC T . . .
4 170327799 4_170327799_C_CTA C CTA . . .	4 170483300 4_170483300_C_T C T . . .
4 170327825 4_170327825_T_A T A . . .	4 170483301 4_170483301_C_T C T . . .
4 170327832 4_170327832_C_T C T . . .	4 170483305 4_170483305_T_C T C . . .
4 170327834 4_170327834_G_C G C . . .	4 170483339 4_170483339_T_C T C . . .
4 170327836 4_170327836_G_A G A . . .	4 170483341 4_170483341_G_A G A . . .
4 170327842 4_170327842_A_T A T . . .	4 170483347 4_170483347_C_T C T . . .
4 170327881 4_170327881_T_C T C . . .	4 170498110 4_170498110_TG_T TG T . . .
4 170345697 4_170345697_T_C T C . . .	4 170498162 4_170498162_C_T C T . . .
4 170345703 4_170345703_C_G C G . . .	4 170498200 4_170498200_A_G A G . . .
4 170345713 4_170345713_G_A G A . . .	4 170498231 4_170498231_C_A C A . . .
4 170345733 4_170345733_T_C T C . . .	4 170501992 4_170501992_C_G C G . . .
4 170345766 4_170345766_T_A T A . . .	4 170506503 4_170506503_A_G A G . . .
4 170345772 4_170345772_T_C T C . . .	4 170506513 4_170506513_A_G A G . . .
4 170345785 4_170345785_C_T C T . . .	4 170506525 4_170506525_C_T C T . . .
4 170345791 4_170345791_A_G A G . . .	4 170506526 4_170506526_G_A G A . . .
4 170345796 4_170345796_G_A G A . . .	4 170506563 4_170506563_T_C T C . . .
4 170345819 4_170345819_G_C G C . . .	4 170506580 4_170506580_G_C G C . . .
4 170345851 4_170345851_G_A G A . . .	4 170506612 4_170506612_C_T C T . . .
4 170345858 4_170345858_T_C T C . . .	4 170506621 4_170506621_T_C T C . . .
4 170345931 4_170345931_G_A G A . . .	4 170506636 4_170506636_G_A G A . . .
4 170345949 4_170345949_G_C G C . . .	4 170506646 4_170506646_GA_G GA G . . .
4 170347331 4_170347331_C_T C T . . .	4 170506665 4_170506665_C_T C T . . .
4 170347358 4_170347358_T_C T C . . .	4 170508762 4_170508762_T_C T C . . .
4 170354687 4_170354687_T_C T C . . .	4 170509876 4_170509876_GC_G GC G . . .
4 170354693 4_170354693_T_C T C . . .	4 170510612 4_170510612_A_G A G . . .
4 170354742 4_170354742_T_C T C . . .	4 170510628 4_170510628_C_T C T . . .
4 170354763 4_170354763_CTTTG_C CTTTG C . . .	4 170511876 4_170511876_C_A C A . . .
4 170384460 4_170384460_T_C T C . . .	4 170511894 4_170511894_G_A G A . . .
4 170384507 4_170384507_C_A C A . . .	4 170511937 4_170511937_T_C T C . . .
4 170384547 4_170384547_C_T C T . . .	4 170520272 4_170520272_G_A G A . . .
4 170384549 4_170384549_A_G A G . . .	4 170520286 4_170520286_T_C T C . . .
4 170398587 4_170398587_A_T A T . . .	4 170520299 4_170520299_C_T C T . . .
4 170398627 4_170398627_G_A G A . . .	4 170523179 4_170523179_T_C T C . . .
4 170400556 4_170400556_C_T C T . . .	4 170523182 4_170523182_A_G A G . . .
4 170400557 4_170400557_G_A G A . . .	4 170523668 4_170523668_T_A T A . . .
4 170400583 4_170400583_C_T C T . . .	4 170523705 4_170523705_T_A T A . . .
4 170400599 4_170400599_C_T C T . . .	4 170523730 4_170523730_C_T C T . . .
4 170400607 4_170400607_G_A G A . . .	4 170523753 4_170523753_A_G A G . . .
4 170400618 4_170400618_G_T G T . . .	4 170523775 4_170523775_T_C T C . . .
4 170400648 4_170400648_G_A G A . . .	5 138643286 5_138643286_G_A G A . . .
4 170400673 4_170400673_C_G C G . . .	5 138643395 5_138643395_A_G A G . . .
4 170428253 4_170428253_T_C T C . . .	5 138643400 5_138643400_C_G C G . . .
4 170428267 4_170428267_C_T C T . . .	5 138643497 5_138643497_C_A C A . . .
4 170428888 4_170428888_C_T C T . . .	5 138643665 5_138643665_T_G T G . . .
4 170428889 4_170428889_G_A G A . . .	5 138643924 5_138643924_C_T C T . . .
4 170428902 4_170428902_C_A C A . . .	5 138650396 5_138650396_C_T C T . . .
4 170428907 4_170428907_C_T C T . . .	5 138650400 5_138650400_C_T C T . . .
4 170428916 4_170428916_CTT_C CTT C . . .	5 138651409 5_138651409_A_G A G . . .
4 170428944 4_170428944_C_T C T . . .	5 138651864 5_138651864_A_G A G . . .
4 170458957 4_170458957_T_C T C . . .	5 138652744 5_138652744_G_A G A . . .
4 170458971 4_170458971_C_T C T . . .	5 138652787 5_138652787_G_T G T . . .
4 170458977 4_170458977_G_A G A . . .	5 138653354 5_138653354_C_T C T . . .
4 170459000 4_170459000_C_T C T . . .	5 138654635 5_138654635_C_T C T . . .
4 170459001 4_170459001_G_A G A . . .	5 138654665 5_138654665_G_C G C . . .
4 170459006 4_170459006_C_T C T . . .	5 138654689 5_138654689_A_G A G . . .
4 170459008 4_170459008_C_T C T . . .	5 138655062 5_138655062_C_G C G . . .
4 170476865 4_170476865_T_C T C . . .	5 138655100 5_138655100_G_A G A . . .
4 170476898 4_170476898_G_A G A . . .	5 138658294 5_138658294_T_A T A . . .
4 170476899 4_170476899_C_T C T . . .	5 138658302 5_138658302_T_A T A . . .
4 170476902 4_170476902_T_G T G . . .	5 138658343 5_138658343_C_G C G . . .
4 170476940 4_170476940_G_C G C . . .	5 138658372 5_138658372_A_G A G . . .
4 170476982 4_170476982_C_T C T . . .	5 138658375 5_138658375_G_A G A . . .
4 170476986 4_170476986_C_G C G . . .	5 138658387 5_138658387_C_G C G . . .
4 170477006 4_170477006_T_C T C . . .	5 138658401 5_138658401_C_T C T . . .
4 170477093 4_170477093_G_A G A . . .	5 138658429 5_138658429_G_C G C . . .
4 170477098 4_170477098_C_T C T . . .	5 138658499 5_138658499_A_C A C . . .
4 170477123 4_170477123_T_C T C . . .	5 138658570 5_138658570_G_T G T . . .
4 170477134 4_170477134_T_C T C . . .	5 138658642 5_138658642_A_G A G . . .
4 170477135 4_170477135_C_T C T . . .	5 138658643 5_138658643_A_G A G . . .
4 170477145 4_170477145_T_C T C . . .	5 138661134 5_138661134_C_T C T . . .
4 170477170 4_170477170_G_C G C . . .	5 138661171 5_138661171_T_C T C . . .
4 170477173 4_170477173_T_C T C . . .	5 138661197 5_138661197_A_G A G . . .
4 170477185 4_170477185_T_C T C . . .	5 138661199 5_138661199_A_G A G . . .
4 170477208 4_170477208_T_C T C . . .	5 138661200 5_138661200_C_A C A . . .
4 170482689 4_170482689_C_G C G . . .	5 138661203 5_138661203_A_G A G . . .
4 170482979 4_170482979_C_T C T . . .	5 138661214 5_138661214_C_T C T . . .
4 170482980 4_170482980_T_G T G . . .	5 138661231 5_138661231_G_A G A . . .
4 170482985 4_170482985_G_C G C . . .	5 138661251 5_138661251_T_C T C . . .
4 170482986 4_170482986_A_T A T . . .	5 138661253 5_138661253_C_G C G . . .
4 170482990 4_170482990_TTTTG_T TTTTG T . . .	5 138661255 5_138661255_A_G A G . . .
4 170498098 4_170498098_GGTTTC_G GGTTTC G . . .	5 138661264 5_138661264_G_A G A . . .
4 170498110 4_170498110_TG_T TG T . . .	5 138661298 5_138661298_A_G A G . . .
4 170498139 4_170498139_T_C T C . . .	5 138665049 5_138665049_T_C T C . . .
4 170498140 4_170498140_G_T G T . . .	5 138665061 5_138665061_C_T C T . . .
4 170498162 4_170498162_C_T C T . . .	5 138665065 5_138665065_G_C G C . . .
4 170498175 4_170498175_A_C A C . . .	5 138665078 5_138665078_A_G A G . . .
4 170498191 4_170498191_A_T A T . . .	5 179247940 5_179247940_G_A G A . . .
4 170498231 4_170498231_C_A C A . . .	5 179247945 5_179247945_G_C G C . . .
4 170506499 4_170506499_C_T C T . . .	5 179247971 5_179247971_G_T G T . . .
4 170506507 4_170506507_G_C G C . . .	5 179247999 5_179247999_C_T C T . . .
4 170506525 4_170506525_C_T C T . . .	5 179248021 5_179248021_C_T C T . . .
4 170506609 4_170506609_C_T C T . . .	5 179248034 5_179248034_C_T C T . . .
4 170506621 4_170506621_T_C T C . . .	5 179248075 5_179248075_C_G C G . . .
4 170506636 4_170506636_G_A G A . . .	5 179248119 5_179248119_C_T C T . . .
4 170506640 4_170506640_C_T C T . . .	5 179248129 5_179248129_G_A G A . . .
4 170506665 4_170506665_C_T C T . . .	5 179248133 5_179248133_A_T A T . . .
4 170506696 4_170506696_T_C T C . . .	5 179249976 5_179249976_T_C T C . . .
4 170520254 4_170520254_A_T A T . . .	5 179250884 5_179250884_C_T C T . . .
4 170520272 4_170520272_G_A G A . . .	5 179250906 5_179250906_C_T C T . . .
4 170520286 4_170520286_T_C T C . . .	5 179250908 5_179250908_C_T C T . . .
4 170520291 4_170520291_C_T C T . . .	5 179250930 5_179250930_A_G A G . . .
4 170520299 4_170520299_C_T C T . . .	5 179250955 5_179250955_G_C G C . . .
4 170520306 4_170520306_C_T C T . . .	5 179250976 5_179250976_C_A C A . . .
4 170520318 4_170520318_T_C T C . . .	5 179250985 5_179250985_C_T C T . . .
4 170523153 4_170523153_T_C T C . . .	5 179250986 5_179250986_G_A G A . . .
4 170523158 4_170523158_C_T C T . . .	5 179250987 5_179250987_T_A T A . . .
4 170523661 4_170523661_T_C T C . . .	5 179251012 5_179251012_C_T C T . . .
4 170523668 4_170523668_T_A T A . . .	5 179251013 5_179251013_G_A G A . . .
5 138643097 5_138643097_G_C G C . . .	5 179251018 5_179251018_C_T C T . . .
5 138643122 5_138643122_G_A G A . . .	5 179251037 5_179251037_C_T C T . . .
5 138643217 5_138643217_T_C T C . . .	5 179251069 5_179251069_C_G C G . . .
5 138643395 5_138643395_A_G A G . . .	5 179251078 5_179251078_C_T C T . . .
5 138643409 5_138643409_G_A G A . . .	5 179251086 5_179251086_A_C A C . . .
5 138643429 5_138643429_A_G A G . . .	5 179251189 5_179251189_C_T C T . . .
5 138643448 5_138643448_T_G T G . . .	5 179251197 5_179251197_C_T C T . . .
5 138643487 5_138643487_A_T A T . . .	5 179251206 5_179251206_C_T C T . . .
5 138643561 5_138643561_G_T G T . . .	5 179251238 5_179251238_A_G A G . . .
5 138643567 5_138643567_A_C A C . . .	5 179251270 5_179251270_G_A G A . . .
5 138643603 5_138643603_C_A C A . . .	5 179251285 5_179251285_G_A G A . . .
5 138643650 5_138643650_G_A G A . . .	5 179251299 5_179251299_C_T C T . . .
5 138643654 5_138643654_T_C T C . . .	5 179251312 5_179251312_C_T C T . . .
5 138643665 5_138643665_T_G T G . . .	5 179252158 5_179252158_C_T C T . . .
5 138643724 5_138643724_G_A G A . . .	5 179252159 5_179252159_G_A G A . . .
5 138643746 5_138643746_T_C T C . . .	5 179252167 5_179252167_C_T C T . . .
5 138643753 5_138643753_A_G A G . . .	5 179252184 5_179252184_A_G A G . . .
5 138643791 5_138643791_G_T G T . . .	5 179252191 5_179252191_T_C T C . . .
5 138643873 5_138643873_C_G C G . . .	5 179252221 5_179252221_C_T C T . . .
5 138643924 5_138643924_C_T C T . . .	5 179260048 5_179260048_C_G C G . . .
5 138650400 5_138650400_C_T C T . . .	5 179260061 5_179260061_G_A G A . . .
5 138651419 5_138651419_A_G A G . . .	5 179260088 5_179260088_G_A G A . . .
5 138651819 5_138651819_A_G A G . . .	5 179260110 5_179260110_C_T C T . . .
5 138651850 5_138651850_C_A C A . . .	5 179260125 5_179260125_G_C G C . . .
5 138651864 5_138651864_A_G A G . . .	5 179260183 5_179260183_C_T C T . . .
5 138652742 5_138652742_G_A G A . . .	5 179260200 5_179260200_C_T C T . . .
5 138652777 5_138652777_A_G A G . . .	5 179260201 5_179260201_G_A G A . . .
5 138652782 5_138652782_G_C G C . . .	5 179260232 5_179260232_G_A G A . . .
5 138652792 5_138652792_G_A G A . . .	5 179260238 5_179260238_C_T C T . . .
5 138653278 5_138653278_T_C T C . . .	5 179260239 5_179260239_G_A G A . . .
5 138653280 5_138653280_G_A G A . . .	5 179260600 5_179260600_C_T C T . . .
5 138654651 5_138654651_A_G A G . . .	5 179260601 5_179260601_G_A G A . . .
5 138654707 5_138654707_G_A G A . . .	5 179260649 5_179260649_A_G A G . . .
5 138655038 5_138655038_C_T C T . . .	5 179260654 5_179260654_T_C T C . . .
5 138655067 5_138655067_G_A G A . . .	5 179260655 5_179260655_G_A G A . . .
5 138655074 5_138655074_C_T C T . . .	5 179260660 5_179260660_C_T C T . . .
5 138655080 5_138655080_A_G A G . . .	5 179260661 5_179260661_G_A G A . . .
5 138658291 5_138658291_A_G A G . . .	5 179260681 5_179260681_C_A C A . . .
5 138658360 5_138658360_A_C A C . . .	5 179260758 5_179260758_G_A G A . . .
5 138658372 5_138658372_A_G A G . . .	5 179260759 5_179260759_C_T C T . . .
5 138658374 5_138658374_C_T C T . . .	5 179260777 5_179260777_C_T C T . . .
5 138658387 5_138658387_C_G C G . . .	5 179263445 5_179263445_C_T C T . . .
5 138658401 5_138658401_C_T C T . . .	5 179263446 5_179263446_G_A G A . . .
5 138658446 5_138658446_G_A G A . . .	5 179263501 5_179263501_G_A G A . . .
5 138658461 5_138658461_T_C T C . . .	5 179263515 5_179263515_G_A G A . . .
5 138658467 5_138658467_A_G A G . . .	5 179263516 5_179263516_C_T C T . . .
5 138658499 5_138658499_A_C A C . . .	5 179263526 5_179263526_C_G C G . . .
5 138658503 5_138658503_A_G A G . . .	5 179263535 5_179263535_A_G A G . . .
5 138658524 5_138658524_C_T C T . . .	5 179263542 5_179263542_C_T C T . . .
5 138658546 5_138658546_G_A G A . . .	5 179263547 5_179263547_C_T C T . . .
5 138658574 5_138658574_C_A C A . . .	5 179263548 5_179263548_G_A G A . . .
5 138658636 5_138658636_G_A G A . . .	5 179263549 5_179263549_G_A G A . . .
5 138658643 5_138658643_A_G A G . . .	5 179263565 5_179263565_A_G A G . . .
5 138661214 5_138661214_C_T C T . . .	5 179263583 5_179263583_C_T C T . . .
5 138661231 5_138661231_G_A G A . . .	5 179263586 5_179263586_C_T C T . . .
5 138661236 5_138661236_T_G T G . . .	9 35057123 9_35057123_C_T C T . . .
5 138661262 5_138661262_A_G A G . . .	9 35057129 9_35057129_A_G A G . . .
5 138661264 5_138661264_G_A G A . . .	9 35057138 9_35057138_G_C G C . . .
5 138661298 5_138661298_A_G A G . . .	9 35057178 9_35057178_C_G C G . . .
5 138661340 5_138661340_A_G A G . . .	9 35059095 9_35059095_C_T C T . . .
5 138661348 5_138661348_G_T G T . . .	9 35059498 9_35059498_C_A C A . . .
5 138661871 5_138661871_T_G T G . . .	9 35059513 9_35059513_G_A G A . . .
5 138661900 5_138661900_C_T C T . . .	9 35059543 9_35059543_T_C T C . . .
5 138661949 5_138661949_C_T C T . . .	9 35059570 9_35059570_G_A G A . . .
5 138665044 5_138665044_A_G A G . . .	9 35059790 9_35059790_T_C T C . . .
5 138665061 5_138665061_C_T C T . . .	9 35060421 9_35060421_G_A G A . . .
5 138665065 5_138665065_G_C G C . . .	9 35060511 9_35060511_C_T C T . . .
5 138665078 5_138665078_A_G A G . . .	9 35060915 9_35060915_G_A G A . . .
5 138665083 5_138665083_A_G A G . . .	9 35061129 9_35061129_C_T C T . . .
5 179249965 5_179249965_C_T C T . . .	9 35061169 9_35061169_T_C T C . . .
5 179249966 5_179249966_G_A G A . . .	9 35061676 9_35061676_G_A G A . . .
5 179249985 5_179249985_C_A C A . . .	9 35062010 9_35062010_T_C T C . . .
5 179250015 5_179250015_C_T C T . . .	9 35062091 9_35062091_G_A G A . . .
5 179250854 5_179250854_G_GT G GT . . .	9 35062327 9_35062327_A_G A G . . .
5 179250864 5_179250864_A_G A G . . .	9 35063051 9_35063051_T_C T C . . .
5 179250868 5_179250868_G_A G A . . .	9 35063075 9_35063075_A_C A C . . .
5 179250875 5_179250875_C_T C T . . .	9 35064235 9_35064235_G_A G A . . .
5 179250884 5_179250884_C_T C T . . .	9 35065252 9_35065252_C_T C T . . .
5 179250888 5_179250888_C_T C T . . .	9 35065261 9_35065261_G_A G A . . .
5 179250891 5_179250891_C_A C A . . .	9 35065355 9_35065355_C_T C T . . .
5 179250902 5_179250902_G_A G A . . .	9 35065361 9_35065361_G_A G A . . .
5 179250906 5_179250906_C_T C T . . .	9 35066777 9_35066777_T_C T C . . .
5 179250908 5_179250908_C_T C T . . .	9 35066807 9_35066807_G_A G A . . .
5 179250924 5_179250924_A_G A G . . .	9 35067899 9_35067899_C_T C T . . .
5 179250940 5_179250940_C_T C T . . .	9 35068323 9_35068323_T_C T C . . .
5 179250955 5_179250955_G_C G C . . .	9 35068336 9_35068336_G_A G A . . .
5 179250971 5_179250971_C_T C T . . .	10 13151153 10_13151153_G_A G A . . .
5 179250987 5_179250987_T_A T A . . .	10 13151198 10_13151198_C_G C G . . .
5 179250994 5_179250994_A_T A T . . .	10 13151210 10_13151210_C_T C T . . .
5 179251013 5_179251013_G_A G A . . .	10 13151233 10_13151233_G_A G A . . .
5 179251019 5_179251019_G_A G A . . .	10 13151245 10_13151245_G_A G A . . .
5 179251029 5_179251029_G_A G A . . .	10 13152282 10_13152282_A_G A G . . .
5 179251037 5_179251037_C_T C T . . .	10 13152320 10_13152320_G_A G A . . .
5 179251038 5_179251038_G_A G A . . .	10 13152354 10_13152354_C_T C T . . .
5 179251067 5_179251067_C_A C A . . .	10 13152370 10_13152370_T_C T C . . .
5 179251069 5_179251069_C_G C G . . .	10 13152382 10_13152382_A_T A T . . .
5 179251190 5_179251190_G_A G A . . .	10 13152394 10_13152394_G_A G A . . .
5 179251219 5_179251219_A_G A G . . .	10 13152400 10_13152400_T_A T A . . .
5 179251220 5_179251220_C_T C T . . .	10 13152439 10_13152439_T_G T G . . .
5 179251259 5_179251259_A_G A G . . .	10 13152478 10_13152478_T_C T C . . .
5 179251276 5_179251276_G_A G A . . .	10 13154486 10_13154486_G_T G T . . .
5 179251281 5_179251281_C_T C T . . .	10 13154487 10_13154487_A_C A C . . .
5 179251285 5_179251285_G_A G A . . .	10 13154491 10_13154491_G_A G A . . .
5 179251299 5_179251299_C_T C T . . .	10 13154530 10_13154530_G_A G A . . .
5 179251313 5_179251313_G_A G A . . .	10 13154531 10_13154531_C_T C T . . .
5 179251317 5_179251317_G_A G A . . .	10 13154558 10_13154558_G_C G C . . .
5 179252159 5_179252159_G_A G A . . .	10 13154559 10_13154559_G_A G A . . .
5 179252167 5_179252167_C_T C T . . .	10 13154564 10_13154564_G_A G A . . .
5 179252168 5_179252168_G_A G A . . .	10 13154572 10_13154572_A_G A G . . .
5 179252184 5_179252184_A_G A G . . .	10 13154573 10_13154573_C_T C T . . .
5 179252191 5_179252191_T_C T C . . .	10 13154576 10_13154576_C_T C T . . .
5 179260023 5_179260023_C_T C T . . .	10 13154596 10_13154596_C_T C T . . .
5 179260048 5_179260048_C_G C G . . .	10 13154636 10_13154636_G_A G A . . .
5 179260052 5_179260052_G_A G A . . .	10 13160889 10_13160889_G_A G A . . .
5 179260064 5_179260064_G_A G A . . .	10 13160903 10_13160903_T_C T C . . .
5 179260077 5_179260077_G_A G A . . .	10 13160939 10_13160939_C_T C T . . .
5 179260084 5_179260084_C_G C G . . .	10 13164417 10_13164417_G_A G A . . .
5 179260088 5_179260088_G_A G A . . .	10 13164449 10_13164449_A_C A C . . .
5 179260101 5_179260101_G_A G A . . .	10 13164481 10_13164481_G_A G A . . .
5 179260104 5_179260104_C_T C T . . .	10 13165995 10_13165995_G_T G T . . .
5 179260111 5_179260111_AGAG_A AGAG A . . .	10 13165997 10_13165997_T_G T G . . .
5 179260127 5_179260127_T_C T C . . .	10 13166021 10_13166021_C_A C A . . .
5 179260164 5_179260164_C_T C T . . .	10 13166053 10_13166053_A_T A T . . .
5 179260176 5_179260176_T_C T C . . .	10 13166056 10_13166056_A_G A G . . .
5 179260183 5_179260183_C_T C T . . .	10 13166075 10_13166075_C_T C T . . .
5 179260189 5_179260189_G_A G A . . .	10 13167449 10_13167449_A_G A G . . .
5 179260196 5_179260196_C_T C T . . .	10 13167478 10_13167478_G_A G A . . .
5 179260201 5_179260201_G_A G A . . .	10 13167493 10_13167493_CAA_C CAA C . . .
5 179260219 5_179260219_C_T C T . . .	10 13167509 10_13167509_C_T C T . . .
5 179260220 5_179260220_G_A G A . . .	10 13167514 10_13167514_G_A G A . . .
5 179260232 5_179260232_G_A G A . . .	10 13167523 10_13167523_G_GCTC G GCTC . . .
5 179260238 5_179260238_C_T C T . . .	10 13167526 10_13167526_A_G A G . . .
5 179260239 5_179260239_G_A G A . . .	10 13167556 10_13167556_AG_A AG A . . .
5 179260579 5_179260579_T_C T C . . .	10 13167983 10_13167983_C_T C T . . .
5 179260580 5_179260580_G_A G A . . .	10 13167989 10_13167989_C_G C G . . .
5 179260601 5_179260601_G_A G A . . .	10 13167992 10_13167992_G_A G A . . .
5 179260612 5_179260612_CAGG_C CAGG C . . .	10 13168013 10_13168013_AC_A AC A . . .
5 179260654 5_179260654_T_C T C . . .	10 13168026 10_13168026_T_C T C . . .
5 179260655 5_179260655_G_A G A . . .	10 13168035 10_13168035_AAG_A AAG A . . .
5 179260661 5_179260661_G_A G A . . .	10 13169751 10_13169751_A_T A T . . .
5 179260664 5_179260664_TA_T TA T . . .	10 13169771 10_13169771_G_A G A . . .
5 179260669 5_179260669_G_C G C . . .	10 13169821 10_13169821_A_G A G . . .
5 179260676 5_179260676_CCA_C CCA C . . .	10 13169826 10_13169826_C_T C T . . .
5 179260700 5_179260700_C_T C T . . .	10 13169862 10_13169862_C_G C G . . .
5 179260711 5_179260711_G_A G A . . .	10 13169905 10_13169905_T_G T G . . .
5 179260736 5_179260736_A_G A G . . .	10 13174107 10_13174107_C_T C T . . .
5 179260739 5_179260739_C_T C T . . .	10 13174145 10_13174145_T_A T A . . .
5 179260746 5_179260746_C_G C G . . .	10 13175524 10_13175524_AGTC_A AGTC A . . .
5 179260777 5_179260777_C_T C T . . .	10 13175538 10_13175538_G_A G A . . .
5 179260780 5_179260780_C_G C G . . .	10 13175557 10_13175557_C_A C A . . .
5 179260783 5_179260783_G_A G A . . .	10 13178744 10_13178744_G_A G A . . .
5 179263430 5_179263430_C_T C T . . .	10 13178750 10_13178750_G_C G C . . .
5 179263431 5_179263431_G_A G A . . .	10 13178766 10_13178766_G_A G A . . .
5 179263445 5_179263445_C_T C T . . .	10 13178784 10_13178784_C_T C T . . .
5 179263448 5_179263448_G_A G A . . .	10 13178803 10_13178803_G_C G C . . .
5 179263454 5_179263454_T_C T C . . .	10 13178846 10_13178846_G_A G A . . .
5 179263480 5_179263480_A_G A G . . .	10 81915613 10_81915613_TC_T TC T . . .
5 179263501 5_179263501_G_A G A . . .	10 81915615 10_81915615_A_T A T . . .
5 179263510 5_179263510_A_C A C . . .	10 81917397 10_81917397_C_T C T . . .
5 179263547 5_179263547_C_T C T . . .	10 81917423 10_81917423_C_G C G . . .
5 179263549 5_179263549_G_A G A . . .	10 81917430 10_81917430_C_T C T . . .
5 179263583 5_179263583_C_T C T . . .	10 81917431 10_81917431_C_T C T . . .
5 179263586 5_179263586_C_T C T . . .	10 81917432 10_81917432_G_A G A . . .
5 179263659 5_179263659_A_C A C . . .	10 81917462 10_81917462_C_T C T . . .
9 35057123 9_35057123_C_T C T . . .	10 81917463 10_81917463_G_A G A . . .
9 35057129 9_35057129_A_G A G . . .	10 81917469 10_81917469_G_A G A . . .
9 35057369 9_35057369_T_C T C . . .	10 81917486 10_81917486_T_C T C . . .
9 35057444 9_35057444_A_G A G . . .	10 81917500 10_81917500_C_T C T . . .
9 35057467 9_35057467_G_A G A . . .	10 81918880 10_81918880_G_A G A . . .
9 35057493 9_35057493_C_T C T . . .	10 81918887 10_81918887_G_A G A . . .
9 35057495 9_35057495_G_A G A . . .	10 81918892 10_81918892_T_C T C . . .
9 35059092 9_35059092_T_C T C . . .	10 81918898 10_81918898_G_A G A . . .
9 35059126 9_35059126_T_C T C . . .	10 81918908 10_81918908_C_T C T . . .
9 35059498 9_35059498_C_T C T . . .	10 81918917 10_81918917_G_A G A . . .
9 35059610 9_35059610_G_A G A . . .	10 81918919 10_81918919_C_T C T . . .
9 35059631 9_35059631_G_A G A . . .	10 81921711 10_81921711_C_T C T . . .
9 35059656 9_35059656_G_C G C . . .	10 81921731 10_81921731_A_G A G . . .
9 35059720 9_35059720_C_T C T . . .	10 81921741 10_81921741_G_T G T . . .
9 35059730 9_35059730_A_C A C . . .	10 81921766 10_81921766_C_T C T . . .
9 35059790 9_35059790_T_C T C . . .	10 81921773 10_81921773_C_T C T . . .
9 35059801 9_35059801_G_A G A . . .	10 81923308 10_81923308_G_T G T . . .
9 35060319 9_35060319_G_A G A . . .	10 81923309 10_81923309_A_T A T . . .
9 35060421 9_35060421_G_A G A . . .	10 81923314 10_81923314_C_T C T . . .
9 35060878 9_35060878_C_T C T . . .	10 81923340 10_81923340_G_A G A . . .
9 35060897 9_35060897_T_C T C . . .	10 81923347 10_81923347_C_T C T . . .
9 35061129 9_35061129_C_T C T . . .	10 81923357 10_81923357_G_T G T . . .
9 35061150 9_35061150_C_T C T . . .	10 81923809 10_81923809_C_T C T . . .
9 35061169 9_35061169_T_C T C . . .	10 81923814 10_81923814_T_C T C . . .
9 35061571 9_35061571_C_T C T . . .	10 81923853 10_81923853_C_T C T . . .
9 35061583 9_35061583_G_C G C . . .	10 81923885 10_81923885_A_G A G . . .
9 35061608 9_35061608_T_G T G . . .	10 81923888 10_81923888_A_G A G . . .
9 35061631 9_35061631_C_T C T . . .	10 81925866 10_81925866_T_C T C . . .
9 35062018 9_35062018_G_T G T . . .	10 81925902 10_81925902_T_C T C . . .
9 35062106 9_35062106_T_C T C . . .	10 81925903 10_81925903_T_C T C . . .
9 35062232 9_35062232_G_A G A . . .	10 81926652 10_81926652_G_A G A . . .
9 35062259 9_35062259_G_A G A . . .	10 81926659 10_81926659_G_A G A . . .
9 35062327 9_35062327_A_G A G . . .	10 81926686 10_81926686_C_T C T . . .
9 35063051 9_35063051_T_C T C . . .	10 81926718 10_81926718_A_G A G . . .
9 35063075 9_35063075_A_C A C . . .	10 81926736 10_81926736_C_T C T . . .
9 35064162 9_35064162_T_C T C . . .	10 81927002 10_81927002_C_T C T . . .
9 35064286 9_35064286_A_G A G . . .	10 81927003 10_81927003_G_A G A . . .
9 35065252 9_35065252_C_T C T . . .	10 81927009 10_81927009_C_T C T . . .
9 35065348 9_35065348_C_T C T . . .	10 81927065 10_81927065_C_T C T . . .
9 35065361 9_35065361_G_A G A . . .	10 81928746 10_81928746_G_GT G GT . . .
9 35065382 9_35065382_C_T C T . . .	10 81928755 10_81928755_C_T C T . . .
9 35065383 9_35065383_G_A G A . . .	10 81928763 10_81928763_C_T C T . . .
9 35066720 9_35066720_C_T C T . . .	10 81928766 10_81928766_G_A G A . . .
9 35066733 9_35066733_A_G A G . . .	10 81928771 10_81928771_C_G C G . . .
9 35066766 9_35066766_C_A C A . . .	10 81928782 10_81928782_C_T C T . . .
9 35066777 9_35066777_T_C T C . . .	10 81928802 10_81928802_C_T C T . . .
9 35066782 9_35066782_T_C T C . . .	10 81928812 10_81928812_C_A C A . . .
9 35066787 9_35066787_G_A G A . . .	10 81928830 10_81928830_G_A G A . . .
9 35067880 9_35067880_A_C A C . . .	10 81928878 10_81928878_G_A G A . . .
9 35067900 9_35067900_C_T C T . . .	10 81928896 10_81928896_G_A G A . . .
9 35067907 9_35067907_G_A G A . . .	10 81928923 10_81928923_C_T C T . . .
9 35067953 9_35067953_A_T A T . . .	10 81928924 10_81928924_G_A G A . . .
9 35067992 9_35067992_T_A T A . . .	10 81928964 10_81928964_G_A G A . . .
9 35068257 9_35068257_G_A G A . . .	10 81928983 10_81928983_A_G A G . . .
9 35068298 9_35068298_T_C T C . . .	10 81929003 10_81929003_AG_A AG A . . .
9 35068364 9_35068364_A_G A G . . .	10 81929019 10_81929019_GCCGCCAGGGGGCACTGGTGGGTAGCCAGCC_G GCCGCCAGGGGGCACTGGTGGGTAGCCAGCC G . . .
10 13151189 10_13151189_G_T G T . . .	10 81929027 10_81929027_G_T G T . . .
10 13151232 10_13151232_C_T C T . . .	10 81929044 10_81929044_C_A C A . . .
10 13151276 10_13151276_C_T C T . . .	10 81929112 10_81929112_C_T C T . . .
10 13152284 10_13152284_G_C G C . . .	10 81930556 10_81930556_C_A C A . . .
10 13152320 10_13152320_G_A G A . . .	10 81930603 10_81930603_C_T C T . . .
10 13152325 10_13152325_C_T C T . . .	10 81930615 10_81930615_C_T C T . . .
10 13152344 10_13152344_G_A G A . . .	10 81930634 10_81930634_C_T C T . . .
10 13152374 10_13152374_G_A G A . . .	10 81930635 10_81930635_G_A G A . . .
10 13152392 10_13152392_G_A G A . . .	10 81930638 10_81930638_G_C G C . . .
10 13152394 10_13152394_G_A G A . . .	10 81932595 10_81932595_G_A G A . . .
10 13152425 10_13152425_A_G A G . . .	12 57944114 12_57944114_C_T C T . . .
10 13154461 10_13154461_T_G T G . . .	12 57957244 12_57957244_G_A G A . . .
10 13154466 10_13154466_A_T A T . . .	12 57957276 12_57957276_G_C G C . . .
10 13154479 10_13154479_C_T C T . . .	12 57957446 12_57957446_G_A G A . . .
10 13154482 10_13154482_G_A G A . . .	12 57958254 12_57958254_T_C T C . . .
10 13154486 10_13154486_G_A G A . . .	12 57958720 12_57958720_C_T C T . . .
10 13154487 10_13154487_A_C A C . . .	12 57958726 12_57958726_C_T C T . . .
10 13154526 10_13154526_T_C T C . . .	12 57960973 12_57960973_C_T C T . . .
10 13154532 10_13154532_T_TA T TA . . .	12 57962766 12_57962766_G_A G A . . .
10 13154559 10_13154559_G_T G T . . .	12 57962775 12_57962775_G_A G A . . .
10 13154572 10_13154572_A_G A G . . .	12 57962785 12_57962785_G_A G A . . .
10 13154576 10_13154576_C_T C T . . .	12 57962833 12_57962833_G_A G A . . .
10 13154596 10_13154596_C_T C T . . .	12 57963113 12_57963113_G_A G A . . .
10 13154608 10_13154608_A_G A G . . .	12 57963123 12_57963123_A_C A C . . .
10 13158296 10_13158296_A_G A G . . .	12 57963141 12_57963141_A_C A C . . .
10 13158304 10_13158304_A_G A G . . .	12 57963454 12_57963454_C_T C T . . .
10 13158318 10_13158318_A_C A C . . .	12 57963460 12_57963460_C_T C T . . .
10 13158320 10_13158320_G_A G A . . .	12 57963774 12_57963774_G_C G C . . .
10 13160911 10_13160911_G_C G C . . .	12 57963802 12_57963802_G_C G C . . .
10 13160914 10_13160914_C_G C G . . .	12 57963816 12_57963816_C_A C A . . .
10 13160915 10_13160915_T_C T C . . .	12 57963828 12_57963828_G_A G A . . .
10 13160930 10_13160930_G_T G T . . .	12 57963882 12_57963882_G_A G A . . .
10 13160964 10_13160964_C_T C T . . .	12 57963916 12_57963916_C_T C T . . .
10 13160999 10_13160999_G_A G A . . .	12 57965115 12_57965115_C_G C G . . .
10 13161015 10_13161015_G_C G C . . .	12 57965850 12_57965850_G_A G A . . .
10 13164382 10_13164382_C_T C T . . .	12 57965870 12_57965870_C_T C T . . .
10 13164390 10_13164390_C_A C A . . .	12 57965883 12_57965883_C_A C A . . .
10 13164416 10_13164416_C_T C T . . .	12 57965888 12_57965888_G_T G T . . .
10 13164480 10_13164480_C_T C T . . .	12 57965910 12_57965910_A_G A G . . .
10 13164481 10_13164481_G_A G A . . .	12 57965919 12_57965919_G_A G A . . .
10 13164490 10_13164490_G_A G A . . .	12 57965926 12_57965926_A_G A G . . .
10 13166021 10_13166021_C_A C A . . .	12 57966034 12_57966034_A_T A T . . .
10 13166053 10_13166053_A_T A T . . .	12 57966495 12_57966495_G_A G A . . .
10 13166075 10_13166075_C_T C T . . .	12 57966502 12_57966502_T_C T C . . .
10 13167422 10_13167422_C_T C T . . .	12 57966507 12_57966507_C_T C T . . .
10 13167466 10_13167466_T_C T C . . .	12 57968956 12_57968956_C_G C G . . .
10 13167507 10_13167507_T_C T C . . .	12 57969428 12_57969428_G_A G A . . .
10 13167526 10_13167526_A_G A G . . .	12 57969443 12_57969443_G_A G A . . .
10 13167946 10_13167946_G_A G A . . .	12 57969464 12_57969464_C_T C T . . .
10 13167967 10_13167967_G_A G A . . .	12 57969465 12_57969465_G_A G A . . .
10 13168026 10_13168026_T_C T C . . .	12 57969512 12_57969512_C_T C T . . .
10 13168035 10_13168035_AAG_A AAG A . . .	12 57969883 12_57969883_A_C A C . . .
10 13169743 10_13169743_A_C A C . . .	12 57969894 12_57969894_A_G A G . . .
10 13169814 10_13169814_G_A G A . . .	12 57970075 12_57970075_G_A G A . . .
10 13169826 10_13169826_C_T C T . . .	12 57970082 12_57970082_C_T C T . . .
10 13169829 10_13169829_CA_C CA C . . .	12 57970110 12_57970110_G_A G A . . .
10 13169904 10_13169904_G_A G A . . .	12 57970120 12_57970120_C_T C T . . .
10 13174107 10_13174107_C_T C T . . .	12 57970590 12_57970590_T_G T G . . .
10 13174164 10_13174164_T_C T C . . .	12 57970592 12_57970592_C_T C T . . .
10 13175499 10_13175499_C_T C T . . .	12 57970593 12_57970593_G_A G A . . .
10 13175549 10_13175549_ACT_A ACT A . . .	12 57970616 12_57970616_C_T C T . . .
10 13175566 10_13175566_T_G T G . . .	12 57970617 12_57970617_G_A G A . . .
10 13178763 10_13178763_G_A G A . . .	12 57971510 12_57971510_G_A G A . . .
10 13178765 10_13178765_C_T C T . . .	12 57971539 12_57971539_G_T G T . . .
10 13178766 10_13178766_G_A G A . . .	12 57971798 12_57971798_G_A G A . . .
10 13178771 10_13178771_C_T C T . . .	12 57971842 12_57971842_C_T C T . . .
10 13178802 10_13178802_A_C A C . . .	12 57971848 12_57971848_G_A G A . . .
10 13178814 10_13178814_T_C T C . . .	12 57972039 12_57972039_G_A G A . . .
10 13178820 10_13178820_C_T C T . . .	12 57972095 12_57972095_C_T C T . . .
10 13178832 10_13178832_C_G C G . . .	12 57974874 12_57974874_C_T C T . . .
10 13178837 10_13178837_C_T C T . . .	12 57974888 12_57974888_G_C G C . . .
10 13178846 10_13178846_G_A G A . . .	12 57974896 12_57974896_G_C G C . . .
10 13178851 10_13178851_G_A G A . . .	12 57974918 12_57974918_C_T C T . . .
10 81915625 10_81915625_C_A C A . . .	12 57974927 12_57974927_G_A G A . . .
10 81915634 10_81915634_A_G A G . . .	12 57975209 12_57975209_C_A C A . . .
10 81917406 10_81917406_G_A G A . . .	12 57975211 12_57975211_G_A G A . . .
10 81917430 10_81917430_C_T C T . . .	12 57975244 12_57975244_C_G C G . . .
10 81917431 10_81917431_C_T C T . . .	12 57975250 12_57975250_T_C T C . . .
10 81917432 10_81917432_G_A G A . . .	12 57975281 12_57975281_A_G A G . . .
10 81917451 10_81917451_G_A G A . . .	12 57975323 12_57975323_G_A G A . . .
10 81917463 10_81917463_G_A G A . . .	12 57975696 12_57975696_G_A G A . . .
10 81917474 10_81917474_G_A G A . . .	12 57975700 12_57975700_C_T C T . . .
10 81917717 10_81917717_A_G A G . . .	12 57975733 12_57975733_A_T A T . . .
10 81917735 10_81917735_G_A G A . . .	12 57976397 12_57976397_A_G A G . . .
10 81917762 10_81917762_G_C G C . . .	12 57976895 12_57976895_C_T C T . . .
10 81917777 10_81917777_T_C T C . . .	12 57976896 12_57976896_G_A G A . . .
10 81918853 10_81918853_T_C T C . . .	12 64849654 12_64849654_C_A C A . . .
10 81918856 10_81918856_C_A C A . . .	12 64849690 12_64849690_A_G A G . . .
10 81918877 10_81918877_C_A C A . . .	12 64849712 12_64849712_CA_C CA C . . .
10 81918880 10_81918880_G_A G A . . .	12 64849714 12_64849714_A_C A C . . .
10 81918883 10_81918883_C_T C T . . .	12 64849714 12_64849714_A_G A G . . .
10 81918892 10_81918892_T_C T C . . .	12 64849727 12_64849727_G_A G A . . .
10 81918897 10_81918897_C_T C T . . .	12 64854016 12_64854016_C_T C T . . .
10 81918898 10_81918898_G_A G A . . .	12 64854055 12_64854055_G_A G A . . .
10 81918956 10_81918956_G_A G A . . .	12 64854098 12_64854098_A_G A G . . .
10 81921709 10_81921709_G_A G A . . .	12 64858120 12_64858120_A_G A G . . .
10 81921715 10_81921715_G_A G A . . .	12 64858139 12_64858139_T_C T C . . .
10 81921731 10_81921731_A_G A G . . .	12 64858160 12_64858160_G_A G A . . .
10 81921746 10_81921746_G_A G A . . .	12 64858171 12_64858171_A_G A G . . .
10 81921766 10_81921766_C_T C T . . .	12 64858196 12_64858196_C_T C T . . .
10 81923102 10_81923102_C_T C T . . .	12 64858199 12_64858199_A_G A G . . .
10 81923123 10_81923123_G_A G A . . .	12 64858237 12_64858237_G_A G A . . .
10 81923130 10_81923130_A_G A G . . .	12 64858244 12_64858244_G_A G A . . .
10 81923155 10_81923155_G_A G A . . .	12 64860702 12_64860702_G_A G A . . .
10 81923800 10_81923800_C_G C G . . .	12 64860718 12_64860718_G_C G C . . .
10 81923801 10_81923801_G_A G A . . .	12 64860749 12_64860749_C_T C T . . .
10 81923853 10_81923853_C_T C T . . .	12 64860769 12_64860769_A_G A G . . .
10 81923854 10_81923854_G_A G A . . .	12 64860774 12_64860774_C_T C T . . .
10 81923860 10_81923860_C_T C T . . .	12 64860817 12_64860817_AGAT_A AGAT A . . .
10 81923872 10_81923872_T_C T C . . .	12 64868019 12_64868019_A_G A G . . .
10 81923874 10_81923874_A_C A C . . .	12 64868043 12_64868043_A_G A G . . .
10 81925854 10_81925854_T_C T C . . .	12 64868099 12_64868099_A_T A T . . .
10 81925866 10_81925866_T_C T C . . .	12 64868169 12_64868169_A_T A T . . .
10 81925884 10_81925884_T_A T A . . .	12 64868171 12_64868171_G_A G A . . .
10 81925902 10_81925902_T_C T C . . .	12 64875623 12_64875623_G_A G A . . .
10 81925903 10_81925903_T_C T C . . .	12 64875629 12_64875629_C_T C T . . .
10 81925907 10_81925907_T_G T G . . .	12 64875638 12_64875638_C_G C G . . .
10 81925924 10_81925924_C_T C T . . .	12 64875680 12_64875680_A_G A G . . .
10 81925960 10_81925960_G_C G C . . .	12 64875700 12_64875700_G_GT G GT . . .
10 81926982 10_81926982_C_T C T . . .	12 64875731 12_64875731_C_T C T . . .
10 81927002 10_81927002_C_T C T . . .	12 64875732 12_64875732_G_A G A . . .
10 81927003 10_81927003_G_A G A . . .	12 64875773 12_64875773_C_T C T . . .
10 81927009 10_81927009_C_T C T . . .	12 64878086 12_64878086_T_A T A . . .
10 81927021 10_81927021_G_A G A . . .	12 64878090 12_64878090_A_G A G . . .
10 81927025 10_81927025_G_C G C . . .	12 64878091 12_64878091_T_C T C . . .
10 81927041 10_81927041_G_T G T . . .	12 64878152 12_64878152_C_T C T . . .
10 81927065 10_81927065_C_T C T . . .	12 64878159 12_64878159_C_T C T . . .
10 81929022 10_81929022_G_A G A . . .	12 64878163 12_64878163_G_A G A . . .
10 81929026 10_81929026_G_A G A . . .	12 64878200 12_64878200_C_T C T . . .
10 81929045 10_81929045_CAGCCCCAGG_C CAGCCCCAGG C . . .	12 64878259 12_64878259_T_C T C . . .
10 81929064 10_81929064_G_A G A . . .	12 64878269 12_64878269_A_G A G . . .
10 81929074 10_81929074_G_A G A . . .	12 64879235 12_64879235_T_C T C . . .
10 81929102 10_81929102_A_T A T . . .	12 64879749 12_64879749_C_T C T . . .
10 81929112 10_81929112_C_T C T . . .	12 64879775 12_64879775_C_A C A . . .
10 81932580 10_81932580_T_C T C . . .	12 64879780 12_64879780_G_T G T . . .
10 81932594 10_81932594_C_T C T . . .	12 64882297 12_64882297_T_C T C . . .
10 81932615 10_81932615_C_T C T . . .	12 64882317 12_64882317_T_C T C . . .
10 81932617 10_81932617_T_TG T TG . . .	12 64882326 12_64882326_C_G C G . . .
12 57944059 12_57944059_C_T C T . . .	12 64883841 12_64883841_T_G T G . . .
12 57944066 12_57944066_C_T C T . . .	12 64883854 12_64883854_G_A G A . . .
12 57944114 12_57944114_C_T C T . . .	12 64889295 12_64889295_T_C T C . . .
12 57957258 12_57957258_A_C A C . . .	12 64889307 12_64889307_C_T C T . . .
12 57957272 12_57957272_G_A G A . . .	12 64889335 12_64889335_C_T C T . . .
12 57957316 12_57957316_G_T G T . . .	12 64889343 12_64889343_C_T C T . . .
12 57957396 12_57957396_C_G C G . . .	12 64889344 12_64889344_G_A G A . . .
12 57957446 12_57957446_G_A G A . . .	12 64889346 12_64889346_A_G A G . . .
12 57957481 12_57957481_G_A G A . . .	12 64889354 12_64889354_A_G A G . . .
12 57957885 12_57957885_C_T C T . . .	12 64889373 12_64889373_G_A G A . . .
12 57958251 12_57958251_C_T C T . . .	12 64889471 12_64889471_TTAAA_T TTAAA T . . .
12 57958720 12_57958720_C_T C T . . .	12 64889529 12_64889529_A_C A C . . .
12 57958721 12_57958721_G_A G A . . .	12 64889553 12_64889553_G_A G A . . .
12 57958726 12_57958726_C_T C T . . .	12 64890160 12_64890160_TGAA_T TGAA T . . .
12 57960900 12_57960900_C_T C T . . .	12 64890183 12_64890183_A_G A G . . .
12 57960917 12_57960917_T_G T G . . .	12 64890765 12_64890765_G_A G A . . .
12 57960921 12_57960921_C_T C T . . .	12 64890805 12_64890805_T_C T C . . .
12 57960973 12_57960973_C_T C T . . .	12 64890965 12_64890965_CAGTT_C CAGTT C . . .
12 57962781 12_57962781_C_T C T . . .	12 64891000 12_64891000_TGAA_T TGAA T . . .
12 57962832 12_57962832_C_T C T . . .	12 64891037 12_64891037_G_C G C . . .
12 57963048 12_57963048_G_T G T . . .	12 64891431 12_64891431_C_T C T . . .
12 57963095 12_57963095_C_T C T . . .	12 64891459 12_64891459_C_T C T . . .
12 57963113 12_57963113_G_A G A . . .	12 64891494 12_64891494_A_G A G . . .
12 57963146 12_57963146_T_C T C . . .	12 64891513 12_64891513_C_A C A . . .
12 57963412 12_57963412_G_T G T . . .	12 64891515 12_64891515_T_C T C . . .
12 57963426 12_57963426_G_A G A . . .	12 64891759 12_64891759_T_C T C . . .
12 57963454 12_57963454_C_T C T . . .	12 64891776 12_64891776_G_C G C . . .
12 57963460 12_57963460_C_T C T . . .	12 64895152 12_64895152_C_CTT C CTT . . .
12 57963461 12_57963461_G_A G A . . .	15 44855402 15_44855402_C_T C T . . .
12 57963794 12_57963794_G_A G A . . .	15 44855434 15_44855434_T_TAG T TAG . . .
12 57963802 12_57963802_G_C G C . . .	15 44855454 15_44855454_C_T C T . . .
12 57963826 12_57963826_G_A G A . . .	15 44855462 15_44855462_T_G T G . . .
12 57963880 12_57963880_G_A G A . . .	15 44856750 15_44856750_G_A G A . . .
12 57963885 12_57963885_C_T C T . . .	15 44856764 15_44856764_A_G A G . . .
12 57963891 12_57963891_G_A G A . . .	15 44856781 15_44856781_A_T A T . . .
12 57963893 12_57963893_G_A G A . . .	15 44856800 15_44856800_C_A C A . . .
12 57963903 12_57963903_C_T C T . . .	15 44856827 15_44856827_G_A G A . . .
12 57965117 12_57965117_A_C A C . . .	15 44856833 15_44856833_C_T C T . . .
12 57965126 12_57965126_G_C G C . . .	15 44856846 15_44856846_A_G A G . . .
12 57965849 12_57965849_G_A G A . . .	15 44856873 15_44856873_G_A G A . . .
12 57965852 12_57965852_G_A G A . . .	15 44856881 15_44856881_C_T C T . . .
12 57965870 12_57965870_C_T C T . . .	15 44858054 15_44858054_G_T G T . . .
12 57965888 12_57965888_G_T G T . . .	15 44858098 15_44858098_C_T C T . . .
12 57965900 12_57965900_G_A G A . . .	15 44858099 15_44858099_G_A G A . . .
12 57965903 12_57965903_A_T A T . . .	15 44858101 15_44858101_C_T C T . . .
12 57965918 12_57965918_C_G C G . . .	15 44858117 15_44858117_T_C T C . . .
12 57965939 12_57965939_A_G A G . . .	15 44858121 15_44858121_G_A G A . . .
12 57965942 12_57965942_G_C G C . . .	15 44858150 15_44858150_G_A G A . . .
12 57965984 12_57965984_G_A G A . . .	15 44858169 15_44858169_G_A G A . . .
12 57966046 12_57966046_A_C A C . . .	15 44858173 15_44858173_C_T C T . . .
12 57966404 12_57966404_G_A G A . . .	15 44858174 15_44858174_G_A G A . . .
12 57966424 12_57966424_G_A G A . . .	15 44858195 15_44858195_G_A G A . . .
12 57966444 12_57966444_C_G C G . . .	15 44858424 15_44858424_ACT_A ACT A . . .
12 57966446 12_57966446_G_A G A . . .	15 44858448 15_44858448_A_G A G . . .
12 57966449 12_57966449_C_T C T . . .	15 44858469 15_44858469_T_C T C . . .
12 57968885 12_57968885_G_A G A . . .	15 44858495 15_44858495_G_C G C . . .
12 57968974 12_57968974_G_A G A . . .	15 44859628 15_44859628_G_A G A . . .
12 57969016 12_57969016_C_T C T . . .	15 44859639 15_44859639_A_G A G . . .
12 57969439 12_57969439_G_A G A . . .	15 44859657 15_44859657_C_T C T . . .
12 57969443 12_57969443_G_A G A . . .	15 44859670 15_44859670_C_T C T . . .
12 57969470 12_57969470_G_C G C . . .	15 44859744 15_44859744_C_T C T . . .
12 57969475 12_57969475_A_G A G . . .	15 44859751 15_44859751_G_A G A . . .
12 57969505 12_57969505_C_T C T . . .	15 44861597 15_44861597_G_A G A . . .
12 57969506 12_57969506_C_A C A . . .	15 44862752 15_44862752_G_C G C . . .
12 57969520 12_57969520_T_C T C . . .	15 44862776 15_44862776_C_T C T . . .
12 57969521 12_57969521_G_A G A . . .	15 44862790 15_44862790_C_T C T . . .
12 57969523 12_57969523_C_A C A . . .	15 44862835 15_44862835_G_C G C . . .
12 57970110 12_57970110_G_A G A . . .	15 44862839 15_44862839_G_C G C . . .
12 57970130 12_57970130_G_A G A . . .	15 44864894 15_44864894_C_T C T . . .
12 57970536 12_57970536_C_G C G . . .	15 44864966 15_44864966_C_A C A . . .
12 57970540 12_57970540_G_A G A . . .	15 44865000 15_44865000_T_C T C . . .
12 57970593 12_57970593_G_A G A . . .	15 44865743 15_44865743_AC_A AC A . . .
12 57970603 12_57970603_A_G A G . . .	15 44865770 15_44865770_C_G C G . . .
12 57970607 12_57970607_C_T C T . . .	15 44865775 15_44865775_G_A G A . . .
12 57970617 12_57970617_G_A G A . . .	15 44865793 15_44865793_C_T C T . . .
12 57971499 12_57971499_T_C T C . . .	15 44865795 15_44865795_A_G A G . . .
12 57971529 12_57971529_G_A G A . . .	15 44865849 15_44865849_C_T C T . . .
12 57971795 12_57971795_C_T C T . . .	15 44865889 15_44865889_G_A G A . . .
12 57971842 12_57971842_C_T C T . . .	15 44865940 15_44865940_A_C A C . . .
12 57971848 12_57971848_G_A G A . . .	15 44867116 15_44867116_A_T A T . . .
12 57972021 12_57972021_A_G A G . . .	15 44867140 15_44867140_T_C T C . . .
12 57974804 12_57974804_G_A G A . . .	15 44867158 15_44867158_T_A T A . . .
12 57974821 12_57974821_C_T C T . . .	15 44867174 15_44867174_C_A C A . . .
12 57974872 12_57974872_G_A G A . . .	15 44867186 15_44867186_C_T C T . . .
12 57974903 12_57974903_G_A G A . . .	15 44867202 15_44867202_G_A G A . . .
12 57974910 12_57974910_G_A G A . . .	15 44867206 15_44867206_A_T A T . . .
12 57974918 12_57974918_C_T C T . . .	15 44876030 15_44876030_G_A G A . . .
12 57974934 12_57974934_C_T C T . . .	15 44876033 15_44876033_GA_G GA G . . .
12 57974939 12_57974939_C_A C A . . .	15 44876042 15_44876042_G_A G A . . .
12 57974952 12_57974952_A_G A G . . .	15 44876082 15_44876082_A_G A G . . .
12 57975211 12_57975211_G_A G A . . .	15 44876092 15_44876092_G_C G C . . .
12 57975223 12_57975223_C_T C T . . .	15 44876119 15_44876119_CCT_C CCT C . . .
12 57975248 12_57975248_T_G T G . . .	15 44876125 15_44876125_G_T G T . . .
12 57975281 12_57975281_A_G A G . . .	15 44876154 15_44876154_G_A G A . . .
12 57975304 12_57975304_C_T C T . . .	15 44876183 15_44876183_G_A G A . . .
12 57975323 12_57975323_G_A G A . . .	15 44876230 15_44876230_C_T C T . . .
12 57975330 12_57975330_C_A C A . . .	15 44876233 15_44876233_A_G A G . . .
12 57975670 12_57975670_C_T C T . . .	15 44876288 15_44876288_C_T C T . . .
12 57976382 12_57976382_C_T C T . . .	15 44876322 15_44876322_T_A T A . . .
12 57976384 12_57976384_G_A G A . . .	15 44876328 15_44876328_G_C G C . . .
12 57976385 12_57976385_GA_G GA G . . .	15 44876377 15_44876377_A_T A T . . .
12 57976412 12_57976412_G_A G A . . .	15 44876389 15_44876389_C_T C T . . .
12 57976413 12_57976413_G_A G A . . .	15 44876464 15_44876464_C_T C T . . .
12 57976896 12_57976896_G_A G A . . .	15 44876516 15_44876516_C_T C T . . .
12 64849654 12_64849654_C_T C T . . .	15 44876517 15_44876517_G_A G A . . .
12 64849690 12_64849690_A_G A G . . .	15 44876579 15_44876579_T_A T A . . .
12 64849730 12_64849730_G_T G T . . .	15 44876616 15_44876616_G_A G A . . .
12 64858113 12_64858113_GACA_G GACA G . . .	15 44877834 15_44877834_C_A C A . . .
12 64858177 12_64858177_T_A T A . . .	15 44877852 15_44877852_G_A G A . . .
12 64858196 12_64858196_C_G C G . . .	15 44877956 15_44877956_C_T C T . . .
12 64858246 12_64858246_ATGTT_A ATGTT A . . .	15 44877970 15_44877970_G_C G C . . .
12 64860717 12_64860717_T_A T A . . .	15 44877999 15_44877999_T_G T G . . .
12 64860776 12_64860776_G_C G C . . .	15 44878030 15_44878030_A_C A C . . .
12 64868015 12_64868015_T_C T C . . .	15 44881520 15_44881520_C_T C T . . .
12 64868060 12_64868060_A_G A G . . .	15 44881544 15_44881544_G_A G A . . .
12 64868110 12_64868110_C_T C T . . .	15 44884570 15_44884570_C_T C T . . .
12 64868118 12_64868118_G_A G A . . .	15 44887469 15_44887469_C_A C A . . .
12 64868152 12_64868152_G_A G A . . .	15 44887496 15_44887496_CT_C CT C . . .
12 64873818 12_64873818_C_G C G . . .	15 44887535 15_44887535_A_T A T . . .
12 64873860 12_64873860_T_C T C . . .	15 44887544 15_44887544_G_C G C . . .
12 64873880 12_64873880_C_T C T . . .	15 44887621 15_44887621_T_C T C . . .
12 64873902 12_64873902_G_A G A . . .	15 44888305 15_44888305_G_A G A . . .
12 64875637 12_64875637_A_G A G . . .	15 44888441 15_44888441_T_C T C . . .
12 64875638 12_64875638_C_G C G . . .	15 44888455 15_44888455_G_A G A . . .
12 64875680 12_64875680_A_G A G . . .	15 44888482 15_44888482_G_A G A . . .
12 64875723 12_64875723_T_C T C . . .	15 44888482 15_44888482_G_C G C . . .
12 64875725 12_64875725_C_A C A . . .	15 44888499 15_44888499_C_A C A . . .
12 64875735 12_64875735_T_C T C . . .	15 44888528 15_44888528_C_A C A . . .
12 64875773 12_64875773_C_T C T . . .	15 44889073 15_44889073_A_G A G . . .
12 64878090 12_64878090_A_G A G . . .	15 44889091 15_44889091_C_T C T . . .
12 64878118 12_64878118_C_G C G . . .	15 44889102 15_44889102_C_T C T . . .
12 64878159 12_64878159_C_T C T . . .	15 44889117 15_44889117_T_C T C . . .
12 64878160 12_64878160_G_A G A . . .	15 44890476 15_44890476_G_C G C . . .
12 64878163 12_64878163_G_A G A . . .	15 44890570 15_44890570_G_A G A . . .
12 64878200 12_64878200_C_T C T . . .	15 44890893 15_44890893_A_G A G . . .
12 64878206 12_64878206_A_G A G . . .	15 44890903 15_44890903_T_C T C . . .
12 64878225 12_64878225_A_G A G . . .	15 44890943 15_44890943_A_G A G . . .
12 64878240 12_64878240_C_T C T . . .	15 44892686 15_44892686_T_TA T TA . . .
12 64878241 12_64878241_G_A G A . . .	15 44892732 15_44892732_G_A G A . . .
12 64878265 12_64878265_T_C T C . . .	15 44892735 15_44892735_C_T C T . . .
12 64878270 12_64878270_T_G T G . . .	15 44892767 15_44892767_T_C T C . . .
12 64883829 12_64883829_A_G A G . . .	15 44892778 15_44892778_A_G A G . . .
12 64883854 12_64883854_G_A G A . . .	15 44892793 15_44892793_G_C G C . . .
12 64883863 12_64883863_A_G A G . . .	15 44898257 15_44898257_A_G A G . . .
12 64883874 12_64883874_C_G C G . . .	15 44900670 15_44900670_G_C G C . . .
12 64883886 12_64883886_C_T C T . . .	15 44900675 15_44900675_C_T C T . . .
12 64889263 12_64889263_C_T C T . . .	15 44900692 15_44900692_T_A T A . . .
12 64889295 12_64889295_T_C T C . . .	15 44900718 15_44900718_A_G A G . . .
12 64889303 12_64889303_A_G A G . . .	15 44900757 15_44900757_G_T G T . . .
12 64889308 12_64889308_G_A G A . . .	15 44900764 15_44900764_CT_C CT C . . .
12 64889343 12_64889343_C_T C T . . .	15 44900770 15_44900770_TCAAA_T TCAAA T . . .
12 64889344 12_64889344_G_A G A . . .	15 44903101 15_44903101_T_C T C . . .
12 64889354 12_64889354_A_G A G . . .	15 44903105 15_44903105_A_G A G . . .
12 64889360 12_64889360_A_T A T . . .	15 44903108 15_44903108_C_G C G . . .
12 64889372 12_64889372_C_T C T . . .	15 44905678 15_44905678_G_A G A . . .
12 64890760 12_64890760_A_G A G . . .	15 44905681 15_44905681_T_C T C . . .
12 64890765 12_64890765_G_A G A . . .	15 44905697 15_44905697_C_CT C CT . . .
12 64891515 12_64891515_T_C T C . . .	15 44907562 15_44907562_T_C T C . . .
12 64891741 12_64891741_T_A T A . . .	15 44907684 15_44907684_T_C T C . . .
12 64891750 12_64891750_TG_T TG T . . .	15 44907696 15_44907696_C_G C G . . .
12 64891754 12_64891754_G_A G A . . .	15 44907702 15_44907702_C_T C T . . .
12 64891760 12_64891760_A_G A G . . .	15 44907712 15_44907712_T_G T G . . .
12 64891810 12_64891810_T_A T A . . .	15 44912492 15_44912492_A_G A G . . .
12 64891812 12_64891812_T_C T C . . .	15 44912495 15_44912495_A_G A G . . .
15 44855316 15_44855316_C_T C T . . .	15 44912553 15_44912553_C_T C T . . .
15 44855324 15_44855324_C_T C T . . .	15 44912557 15_44912557_C_T C T . . .
15 44855329 15_44855329_A_G A G . . .	15 44912566 15_44912566_A_G A G . . .
15 44855349 15_44855349_A_G A G . . .	15 44914038 15_44914038_G_A G A . . .
15 44855423 15_44855423_G_A G A . . .	15 44914069 15_44914069_A_G A G . . .
15 44855442 15_44855442_T_C T C . . .	15 44914522 15_44914522_AT_A AT A . . .
15 44855450 15_44855450_A_G A G . . .	15 44914544 15_44914544_A_C A C . . .
15 44855474 15_44855474_T_A T A . . .	15 44914941 15_44914941_A_AT A AT . . .
15 44855500 15_44855500_C_G C G . . .	15 44914962 15_44914962_G_A G A . . .
15 44855501 15_44855501_T_C T C . . .	15 44914977 15_44914977_T_C T C . . .
15 44856737 15_44856737_A_ATACT A ATACT . . .	15 44918540 15_44918540_A_G A G . . .
15 44856758 15_44856758_C_A C A . . .	15 44918598 15_44918598_G_A G A . . .
15 44856764 15_44856764_A_G A G . . .	15 44918604 15_44918604_G_A G A . . .
15 44856823 15_44856823_T_C T C . . .	15 44918676 15_44918676_G_A G A . . .
15 44856827 15_44856827_G_A G A . . .	15 44918690 15_44918690_C_T C T . . .
15 44856840 15_44856840_G_A G A . . .	15 44918698 15_44918698_A_G A G . . .
15 44856890 15_44856890_T_C T C . . .	15 44920877 15_44920877_A_G A G . . .
15 44856896 15_44856896_C_T C T . . .	15 44920922 15_44920922_T_C T C . . .
15 44858049 15_44858049_C_T C T . . .	15 44920931 15_44920931_T_C T C . . .
15 44858070 15_44858070_G_A G A . . .	15 44920967 15_44920967_T_A T A . . .
15 44858098 15_44858098_C_T C T . . .	15 44920983 15_44920983_G_A G A . . .
15 44858101 15_44858101_C_T C T . . .	15 44920996 15_44920996_G_A G A . . .
15 44858107 15_44858107_T_G T G . . .	15 44921004 15_44921004_T_A T A . . .
15 44858117 15_44858117_T_C T C . . .	15 44921449 15_44921449_G_C G C . . .
15 44858159 15_44858159_T_C T C . . .	15 44921521 15_44921521_G_T G T . . .
15 44858170 15_44858170_A_G A G . . .	15 44921547 15_44921547_G_A G A . . .
15 44858173 15_44858173_C_T C T . . .	15 44925740 15_44925740_A_C A C . . .
15 44858174 15_44858174_G_A G A . . .	15 44925749 15_44925749_A_C A C . . .
15 44858425 15_44858425_C_A C A . . .	15 44925806 15_44925806_T_C T C . . .
15 44858443 15_44858443_A_C A C . . .	15 44925819 15_44925819_C_T C T . . .
15 44858448 15_44858448_A_G A G . . .	15 44925833 15_44925833_G_A G A . . .
15 44858478 15_44858478_C_T C T . . .	15 44941074 15_44941074_T_A T A . . .
15 44858501 15_44858501_C_G C G . . .	15 44941079 15_44941079_G_A G A . . .
15 44859633 15_44859633_GACTC_G GACTC G . . .	15 44941091 15_44941091_C_A C A . . .
15 44859639 15_44859639_A_G A G . . .	15 44941121 15_44941121_G_A G A . . .
15 44859650 15_44859650_T_C T C . . .	15 44941137 15_44941137_C_T C T . . .
15 44859657 15_44859657_C_T C T . . .	15 44941201 15_44941201_G_C G C . . .
15 44859664 15_44859664_C_T C T . . .	15 44943731 15_44943731_C_T C T . . .
15 44859670 15_44859670_C_T C T . . .	15 44943796 15_44943796_A_AT A AT . . .
15 44859682 15_44859682_C_T C T . . .	15 44943797 15_44943797_T_C T C . . .
15 44859704 15_44859704_G_A G A . . .	15 44943798 15_44943798_G_A G A . . .
15 44859723 15_44859723_T_C T C . . .	15 44943817 15_44943817_A_G A G . . .
15 44859744 15_44859744_C_T C T . . .	15 44943860 15_44943860_A_T A T . . .
15 44859745 15_44859745_G_A G A . . .	15 44943923 15_44943923_C_T C T . . .
15 44859750 15_44859750_C_T C T . . .	15 44943931 15_44943931_T_G T G . . .
15 44859751 15_44859751_G_A G A . . .	15 44943948 15_44943948_T_C T C . . .
15 44862738 15_44862738_C_T C T . . .	15 44943977 15_44943977_C_T C T . . .
15 44862739 15_44862739_T_C T C . . .	15 44943989 15_44943989_A_G A G . . .
15 44862748 15_44862748_G_A G A . . .	15 44944019 15_44944019_T_C T C . . .
15 44862749 15_44862749_C_T C T . . .	15 44944037 15_44944037_C_T C T . . .
15 44862765 15_44862765_G_A G A . . .	15 44944060 15_44944060_C_T C T . . .
15 44862776 15_44862776_C_T C T . . .	15 44944119 15_44944119_T_C T C . . .
15 44862790 15_44862790_C_T C T . . .	15 44944341 15_44944341_G_A G A . . .
15 44862791 15_44862791_G_A G A . . .	15 44944354 15_44944354_A_G A G . . .
15 44862794 15_44862794_T_C T C . . .	15 44944385 15_44944385_C_T C T . . .
15 44864894 15_44864894_C_T C T . . .	15 44944397 15_44944397_C_T C T . . .
15 44864905 15_44864905_C_T C T . . .	15 44949329 15_44949329_T_A T A . . .
15 44864909 15_44864909_G_A G A . . .	15 44949329 15_44949329_T_C T C . . .
15 44864945 15_44864945_G_C G C . . .	15 44949334 15_44949334_G_T G T . . .
15 44864946 15_44864946_C_T C T . . .	15 44949354 15_44949354_C_T C T . . .
15 44864966 15_44864966_C_A C A . . .	15 44949376 15_44949376_C_G C G . . .
15 44865000 15_44865000_T_C T C . . .	15 44949425 15_44949425_C_T C T . . .
15 44865774 15_44865774_C_T C T . . .	15 44949427 15_44949427_CAT_C CAT C . . .
15 44865777 15_44865777_G_A G A . . .	15 44949436 15_44949436_T_G T G . . .
15 44865793 15_44865793_C_T C T . . .	15 44949440 15_44949440_T_A T A . . .
15 44865850 15_44865850_G_A G A . . .	15 44951442 15_44951442_T_C T C . . .
15 44865859 15_44865859_G_C G C . . .	15 44952632 15_44952632_A_G A G . . .
15 44865907 15_44865907_C_T C T . . .	15 44952642 15_44952642_C_T C T . . .
15 44865922 15_44865922_C_A C A . . .	15 44952677 15_44952677_C_T C T . . .
15 44865940 15_44865940_A_C A C . . .	15 44952744 15_44952744_T_C T C . . .
15 44867097 15_44867097_T_C T C . . .	15 44952756 15_44952756_C_T C T . . .
15 44867118 15_44867118_A_G A G . . .	15 44952768 15_44952768_G_A G A . . .
15 44867131 15_44867131_C_T C T . . .	15 44952785 15_44952785_C_T C T . . .
15 44867132 15_44867132_G_A G A . . .	15 44955619 15_44955619_C_T C T . . .
15 44867140 15_44867140_T_C T C . . .	15 44955670 15_44955670_G_A G A . . .
15 44867158 15_44867158_T_A T A . . .	15 44955686 15_44955686_G_A G A . . .
15 44867195 15_44867195_T_C T C . . .	15 44955768 15_44955768_T_C T C . . .
15 44876018 15_44876018_G_A G A . . .	15 44955780 15_44955780_C_T C T . . .
15 44876060 15_44876060_G_A G A . . .	15 44955786 15_44955786_C_G C G . . .
15 44876085 15_44876085_G_C G C . . .	15 44955802 15_44955802_C_T C T . . .
15 44876125 15_44876125_G_T G T . . .	15 44955807 15_44955807_G_A G A . . .
15 44876166 15_44876166_A_G A G . . .	15 44955810 15_44955810_G_A G A . . .
15 44876183 15_44876183_G_A G A . . .	15 44955830 15_44955830_C_T C T . . .
15 44876233 15_44876233_A_C A C . . .	16 31191541 16_31191541_C_T C T . . .
15 44876243 15_44876243_T_G T G . . .	16 31193719 16_31193719_A_G A G . . .
15 44876255 15_44876255_G_A G A . . .	16 31193861 16_31193861_G_A G A . . .
15 44876265 15_44876265_A_G A G . . .	16 31193927 16_31193927_C_T C T . . .
15 44876270 15_44876270_A_G A G . . .	16 31193942 16_31193942_C_A C A . . .
15 44876279 15_44876279_C_T C T . . .	16 31193948 16_31193948_C_T C T . . .
15 44876280 15_44876280_G_A G A . . .	16 31193955 16_31193955_A_T A T . . .
15 44876281 15_44876281_C_T C T . . .	16 31193959 16_31193959_ATTC_A ATTC A . . .
15 44876299 15_44876299_A_G A G . . .	16 31193983 16_31193983_A_G A G . . .
15 44876314 15_44876314_A_G A G . . .	16 31195186 16_31195186_T_C T C . . .
15 44876389 15_44876389_C_T C T . . .	16 31195210 16_31195210_A_G A G . . .
15 44876407 15_44876407_C_T C T . . .	16 31195218 16_31195218_C_T C T . . .
15 44876408 15_44876408_G_A G A . . .	16 31195225 16_31195225_C_T C T . . .
15 44876471 15_44876471_G_A G A . . .	16 31195261 16_31195261_C_T C T . . .
15 44876486 15_44876486_C_T C T . . .	16 31195288 16_31195288_T_C T C . . .
15 44876497 15_44876497_A_G A G . . .	16 31195533 16_31195533_C_T C T . . .
15 44876517 15_44876517_G_A G A . . .	16 31195538 16_31195538_G_A G A . . .
15 44876563 15_44876563_C_T C T . . .	16 31195598 16_31195598_G_A G A . . .
15 44876592 15_44876592_G_A G A . . .	16 31195692 16_31195692_TGGTGGA_T TGGTGGA T . . .
15 44876603 15_44876603_C_A C A . . .	16 31196295 16_31196295_G_A G A . . .
15 44876608 15_44876608_T_C T C . . .	16 31196312 16_31196312_C_T C T . . .
15 44876628 15_44876628_GGAA_G GGAA G . . .	16 31196384 16_31196384_C_T C T . . .
15 44876644 15_44876644_C_T C T . . .	16 31196390 16_31196390_G_GGGTGGCAGT G GGGTGGCAGT . . .
15 44876675 15_44876675_G_A G A . . .	16 31196396 16_31196396_CAGT_C CAGT C . . .
15 44876689 15_44876689_A_C A C . . .	16 31196402 16_31196402_T_TGGC T TGGC . . .
15 44876706 15_44876706_T_C T C . . .	16 31196402 16_31196402_T_TGGCGGC T TGGCGGC . . .
15 44876728 15_44876728_T_C T C . . .	16 31196402 16_31196402_TGGC_T TGGC T . . .
15 44876761 15_44876761_G_T G T . . .	16 31196402 16_31196402_TGGCGGC_T TGGCGGC T . . .
15 44877834 15_44877834_C_A C A . . .	16 31196402 16_31196402_TGGCGGCGGC_T TGGCGGCGGC T . . .
15 44877849 15_44877849_G_C G C . . .	16 31196414 16_31196414_CGGCGGCGGT_C CGGCGGCGGT C . . .
15 44877867 15_44877867_A_C A C . . .	16 31196420 16_31196420_C_CGGTGGTGGT C CGGTGGTGGT . . .
15 44877894 15_44877894_A_G A G . . .	16 31196423 16_31196423_T_C T C . . .
15 44877896 15_44877896_C_T C T . . .	16 31196466 16_31196466_C_T C T . . .
15 44877897 15_44877897_G_A G A . . .	16 31196467 16_31196467_G_A G A . . .
15 44877929 15_44877929_T_C T C . . .	16 31199651 16_31199651_C_T C T . . .
15 44877983 15_44877983_G_A G A . . .	16 31199666 16_31199666_C_T C T . . .
15 44878022 15_44878022_G_T G T . . .	16 31200517 16_31200517_T_C T C . . .
15 44878032 15_44878032_C_G C G . . .	16 31201374 16_31201374_C_T C T . . .
15 44878045 15_44878045_G_T G T . . .	16 31201436 16_31201436_A_G A G . . .
15 44881464 15_44881464_T_G T G . . .	16 31201441 16_31201441_C_T C T . . .
15 44881481 15_44881481_G_C G C . . .	16 31201450 16_31201450_C_A C A . . .
15 44881509 15_44881509_T_C T C . . .	16 31201620 16_31201620_G_A G A . . .
15 44881546 15_44881546_A_G A G . . .	16 31201630 16_31201630_CAGT_C CAGT C . . .
15 44881550 15_44881550_C_A C A . . .	16 31201719 16_31201719_C_T C T . . .
15 44881558 15_44881558_C_A C A . . .	16 31202087 16_31202087_T_C T C . . .
15 44881566 15_44881566_C_T C T . . .	16 31202145 16_31202145_C_G C G . . .
15 44881615 15_44881615_A_G A G . . .	16 31202160 16_31202160_A_G A G . . .
15 44881618 15_44881618_A_G A G . . .	16 31202286 16_31202286_G_A G A . . .
15 44881619 15_44881619_A_G A G . . .	16 31202332 16_31202332_G_A G A . . .
15 44884545 15_44884545_T_G T G . . .	16 31202351 16_31202351_C_T C T . . .
15 44884598 15_44884598_C_G C G . . .	16 31202354 16_31202354_C_T C T . . .
15 44884629 15_44884629_G_A G A . . .	16 31202384 16_31202384_G_T G T . . .
15 44887491 15_44887491_T_C T C . . .	16 31202410 16_31202410_G_A G A . . .
15 44887503 15_44887503_C_G C G . . .	16 31202417 16_31202417_C_T C T . . .
15 44887514 15_44887514_T_C T C . . .	16 31202726 16_31202726_G_A G A . . .
15 44887531 15_44887531_A_G A G . . .	16 31202733 16_31202733_C_G C G . . .
15 44887535 15_44887535_A_T A T . . .	16 31202739 16_31202739_C_T C T . . .
15 44887593 15_44887593_G_T G T . . .	16 31202740 16_31202740_G_A G A . . .
15 44887602 15_44887602_T_C T C . . .	16 31202740 16_31202740_G_T G T . . .
15 44887655 15_44887655_A_C A C . . .	16 31202744 16_31202744_G_A G A . . .
15 44887664 15_44887664_C_T C T . . .	16 31202752 16_31202752_C_T C T . . .
15 44888280 15_44888280_C_T C T . . .	17 4849246 17_4849246_G_A G A . . .
15 44888310 15_44888310_T_C T C . . .	17 4849267 17_4849267_T_A T A . . .
15 44888350 15_44888350_C_G C G . . .	17 4849268 17_4849268_T_C T C . . .
15 44888393 15_44888393_A_G A G . . .	17 4849284 17_4849284_G_A G A . . .
15 44888397 15_44888397_C_T C T . . .	17 4849291 17_4849291_C_T C T . . .
15 44888434 15_44888434_G_A G A . . .	17 4850054 17_4850054_G_A G A . . .
15 44888441 15_44888441_T_C T C . . .	17 4850092 17_4850092_A_T A T . . .
15 44888454 15_44888454_C_T C T . . .	17 4850104 17_4850104_C_G C G . . .
15 44888455 15_44888455_G_A G A . . .	17 4851604 17_4851604_G_A G A . . .
15 44888502 15_44888502_GC_G GC G . . .	17 42426574 17_42426574_G_A G A . . .
15 44888974 15_44888974_T_C T C . . .	17 42426579 17_42426579_C_T C T . . .
15 44889006 15_44889006_T_G T G . . .	17 42426587 17_42426587_C_T C T . . .
15 44889033 15_44889033_AT_A AT A . . .	17 42426593 17_42426593_C_T C T . . .
15 44889036 15_44889036_A_T A T . . .	17 42426631 17_42426631_C_A C A . . .
15 44889045 15_44889045_G_A G A . . .	17 42426631 17_42426631_C_T C T . . .
15 44889058 15_44889058_A_G A G . . .	17 42426635 17_42426635_G_A G A . . .
15 44889071 15_44889071_T_C T C . . .	17 42426641 17_42426641_G_A G A . . .
15 44889073 15_44889073_A_G A G . . .	17 42426648 17_42426648_A_T A T . . .
15 44889117 15_44889117_T_C T C . . .	17 42426660 17_42426660_G_A G A . . .
15 44889125 15_44889125_T_C T C . . .	17 42426862 17_42426862_C_T C T . . .
15 44890476 15_44890476_G_C G C . . .	17 42426863 17_42426863_G_A G A . . .
15 44890491 15_44890491_T_A T A . . .	17 42426883 17_42426883_C_T C T . . .
15 44890515 15_44890515_C_T C T . . .	17 42426897 17_42426897_C_T C T . . .
15 44890870 15_44890870_C_T C T . . .	17 42427038 17_42427038_G_A G A . . .
15 44890903 15_44890903_T_C T C . . .	17 42427046 17_42427046_C_T C T . . .
15 44890962 15_44890962_T_C T C . . .	17 42427049 17_42427049_G_A G A . . .
15 44890989 15_44890989_G_A G A . . .	17 42427055 17_42427055_C_T C T . . .
15 44891001 15_44891001_T_C T C . . .	17 42427057 17_42427057_A_G A G . . .
15 44891006 15_44891006_C_G C G . . .	17 42427099 17_42427099_G_A G A . . .
15 44892661 15_44892661_TCA_T TCA T . . .	17 42427605 17_42427605_C_A C A . . .
15 44892667 15_44892667_C_G C G . . .	17 42427630 17_42427630_T_C T C . . .
15 44892671 15_44892671_T_C T C . . .	17 42427639 17_42427639_C_A C A . . .
15 44892689 15_44892689_A_T A T . . .	17 42427640 17_42427640_G_A G A . . .
15 44892706 15_44892706_A_C A C . . .	17 42427661 17_42427661_T_C T C . . .
15 44892728 15_44892728_G_A G A . . .	17 42427676 17_42427676_G_A G A . . .
15 44892731 15_44892731_C_T C T . . .	17 42427877 17_42427877_G_A G A . . .
15 44892740 15_44892740_T_C T C . . .	17 42427892 17_42427892_C_T C T . . .
15 44892767 15_44892767_T_C T C . . .	17 42428080 17_42428080_T_C T C . . .
15 44892780 15_44892780_A_T A T . . .	17 42428094 17_42428094_C_T C T . . .
15 44892793 15_44892793_G_C G C . . .	17 42428165 17_42428165_C_A C A . . .
15 44892805 15_44892805_G_A G A . . .	17 42428412 17_42428412_G_T G T . . .
15 44898216 15_44898216_G_C G C . . .	17 42428448 17_42428448_C_G C G . . .
15 44898229 15_44898229_T_C T C . . .	17 42428477 17_42428477_C_A C A . . .
15 44898245 15_44898245_A_C A C . . .	17 42428756 17_42428756_G_C G C . . .
15 44898255 15_44898255_C_A C A . . .	17 42428776 17_42428776_A_G A G . . .
15 44898257 15_44898257_A_G A G . . .	17 42428798 17_42428798_G_A G A . . .
15 44900655 15_44900655_T_C T C . . .	17 42428943 17_42428943_A_G A G . . .
15 44900670 15_44900670_G_C G C . . .	17 42428951 17_42428951_C_G C G . . .
15 44900718 15_44900718_A_G A G . . .	17 42428954 17_42428954_G_A G A . . .
15 44900729 15_44900729_A_G A G . . .	17 42428955 17_42428955_C_T C T . . .
15 44900749 15_44900749_A_G A G . . .	17 42428973 17_42428973_C_T C T . . .
15 44900775 15_44900775_C_G C G . . .	17 42428974 17_42428974_G_A G A . . .
15 44900783 15_44900783_A_AT A AT . . .	17 42429018 17_42429018_TGGA_T TGGA T . . .
15 44903035 15_44903035_T_C T C . . .	17 42429025 17_42429025_G_A G A . . .
15 44903115 15_44903115_C_CAGGG C CAGGG . . .	17 42429096 17_42429096_G_C G C . . .
15 44903116 15_44903116_A_C A C . . .	17 42429143 17_42429143_G_A G A . . .
15 44905649 15_44905649_G_C G C . . .	17 42429396 17_42429396_C_T C T . . .
15 44905678 15_44905678_G_A G A . . .	17 42429424 17_42429424_C_A C A . . .
15 44905736 15_44905736_T_G T G . . .	17 42429444 17_42429444_G_T G T . . .
15 44907581 15_44907581_A_T A T . . .	17 42429456 17_42429456_G_A G A . . .
15 44907597 15_44907597_A_C A C . . .	17 42429469 17_42429469_C_T C T . . .
15 44907605 15_44907605_C_T C T . . .	17 42429470 17_42429470_G_A G A . . .
15 44907615 15_44907615_T_C T C . . .	17 42429491 17_42429491_C_G C G . . .
15 44907651 15_44907651_T_C T C . . .	17 42429497 17_42429497_C_G C G . . .
15 44907698 15_44907698_A_G A G . . .	17 42429497 17_42429497_C_T C T . . .
15 44907702 15_44907702_C_T C T . . .	17 42429500 17_42429500_C_T C T . . .
15 44907712 15_44907712_T_G T G . . .	17 42429544 17_42429544_C_T C T . . .
15 44912387 15_44912387_C_A C A . . .	17 42429546 17_42429546_C_T C T . . .
15 44912401 15_44912401_C_G C G . . .	17 42429548 17_42429548_AGCTGCCCGGTGGGGCAGACCT_A AGCTGCCCGGTGGGGCAGACCT A . . .
15 44912479 15_44912479_TCTG_T TCTG T . . .	17 42429720 17_42429720_C_T C T . . .
15 44912494 15_44912494_C_T C T . . .	17 42429770 17_42429770_C_G C G . . .
15 44912495 15_44912495_A_G A G . . .	17 42429781 17_42429781_G_A G A . . .
15 44912553 15_44912553_C_T C T . . .	17 42429792 17_42429792_G_T G T . . .
15 44912566 15_44912566_A_G A G . . .	17 42429809 17_42429809_C_G C G . . .
15 44912586 15_44912586_G_A G A . . .	17 42429813 17_42429813_C_A C A . . .
15 44912589 15_44912589_T_A T A . . .	17 42429813 17_42429813_C_T C T . . .
15 44913953 15_44913953_T_G T G . . .	17 42429816 17_42429816_C_T C T . . .
15 44914016 15_44914016_G_A G A . . .	17 42429823 17_42429823_C_T C T . . .
15 44914038 15_44914038_G_A G A . . .	17 42429835 17_42429835_G_A G A . . .
15 44914071 15_44914071_A_G A G . . .	17 42429839 17_42429839_G_C G C . . .
15 44914093 15_44914093_A_G A G . . .	17 42429899 17_42429899_G_A G A . . .
15 44914105 15_44914105_G_GA G GA . . .	17 42429936 17_42429936_C_T C T . . .
15 44914132 15_44914132_C_T C T . . .	17 42430032 17_42430032_G_A G A . . .
15 44914426 15_44914426_T_G T G . . .	17 42430074 17_42430074_C_T C T . . .
15 44914431 15_44914431_G_A G A . . .	17 42430075 17_42430075_G_A G A . . .
15 44914467 15_44914467_G_A G A . . .	17 42430104 17_42430104_C_T C T . . .
15 44914483 15_44914483_C_T C T . . .	17 42430119 17_42430119_C_T C T . . .
15 44914544 15_44914544_A_C A C . . .	20 56964571 20_56964571_G_T G T . . .
15 44914925 15_44914925_C_T C T . . .	20 56993304 20_56993304_T_C T C . . .
15 44914928 15_44914928_A_C A C . . .	20 56993371 20_56993371_A_C A C . . .
15 44914941 15_44914941_A_G A G . . .	20 57009711 20_57009711_A_T A T . . .
15 44914943 15_44914943_T_C T C . . .	20 57009735 20_57009735_A_G A G . . .
15 44914957 15_44914957_T_C T C . . .	20 57009756 20_57009756_G_A G A . . .
15 44914962 15_44914962_G_A G A . . .	20 57014075 20_57014075_T_G T G . . .
15 44914977 15_44914977_T_C T C . . .	20 57016039 20_57016039_GTTC_G GTTC G . . .
15 44918524 15_44918524_C_T C T . . .	20 57016058 20_57016058_C_T C T . . .
15 44918548 15_44918548_G_A G A . . .	20 57016076 20_57016076_G_A G A . . .
15 44918573 15_44918573_T_C T C . . .	20 57016116 20_57016116_C_T C T . . .
15 44918604 15_44918604_G_A G A . . .	20 57019162 20_57019162_A_G A G . . .
15 44918649 15_44918649_G_A G A . . .	20 57019198 20_57019198_A_C A C . . .
15 44918661 15_44918661_T_C T C . . .	20 57019201 20_57019201_T_G T G . . .
15 44918691 15_44918691_G_A G A . . .	20 57019209 20_57019209_A_G A G . . .
15 44918693 15_44918693_T_G T G . . .	20 57019247 20_57019247_T_G T G . . .
15 44918698 15_44918698_A_G A G . . .	21 33032096 21_33032096_C_T C T . . .
15 44918700 15_44918700_A_C A C . . .	21 33032107 21_33032107_C_G C G . . .
15 44920860 15_44920860_T_C T C . . .	21 33032126 21_33032126_T_G T G . . .
15 44920868 15_44920868_T_C T C . . .	21 33032141 21_33032141_A_G A G . . .
15 44920931 15_44920931_T_C T C . . .	21 33032147 21_33032147_A_G A G . . .
15 44920961 15_44920961_G_A G A . . .	21 33032150 21_33032150_A_T A T . . .
15 44920983 15_44920983_G_A G A . . .	21 33036142 21_33036142_G_A G A . . .
15 44920996 15_44920996_G_A G A . . .	21 33036146 21_33036146_T_C T C . . .
15 44921004 15_44921004_T_A T A . . .	21 33036152 21_33036152_A_G A G . . .
15 44921048 15_44921048_G_A G A . . .	21 33036153 21_33036153_A_C A C . . .
15 44921423 15_44921423_A_T A T . . .	21 33036170 21_33036170_A_G A G . . .
15 44921492 15_44921492_C_G C G . . .	21 33036172 21_33036172_G_T G T . . .
15 44921542 15_44921542_T_C T C . . .	21 33038772 21_33038772_T_C T C . . .
15 44921581 15_44921581_C_T C T . . .	21 33038789 21_33038789_A_G A G . . .
15 44925748 15_44925748_C_T C T . . .	21 33038793 21_33038793_T_C T C . . .
15 44925764 15_44925764_T_C T C . . .	21 33038821 21_33038821_G_T G T . . .
15 44925817 15_44925817_G_A G A . . .	21 33039587 21_33039587_G_C G C . . .
15 44925833 15_44925833_G_A G A . . .	21 33039591 21_33039591_A_G A G . . .
15 44941065 15_44941065_T_C T C . . .	21 33039603 21_33039603_A_C A C . . .
15 44941078 15_44941078_T_C T C . . .	21 33039611 21_33039611_G_T G T . . .
15 44941095 15_44941095_C_T C T . . .	21 33039612 21_33039612_G_C G C . . .
15 44941105 15_44941105_T_C T C . . .	21 33039618 21_33039618_C_G C G . . .
15 44941153 15_44941153_G_A G A . . .	21 33039646 21_33039646_C_T C T . . .
15 44941183 15_44941183_CAAACA_C CAAACA C . . .	21 33039648 21_33039648_C_T C T . . .
15 44941203 15_44941203_C_A C A . . .	21 33039672 21_33039672_T_C T C . . .
15 44941213 15_44941213_T_C T C . . .	21 33040784 21_33040784_G_C G C . . .
15 44943685 15_44943685_T_G T G . . .	21 33040829 21_33040829_A_G A G . . .
15 44943796 15_44943796_A_AT A AT . . .	21 33040844 21_33040844_A_C A C . . .
15 44943797 15_44943797_T_C T C . . .	21 33040849 21_33040849_T_A T A . . .
15 44943798 15_44943798_G_A G A . . .	21 33040868 21_33040868_G_A G A . . .
15 44943857 15_44943857_C_A C A . . .	21 33040883 21_33040883_G_A G A . . .
15 44943872 15_44943872_T_C T C . . .	22 24108321 22_24108321_A_G A G . . .
15 44943876 15_44943876_T_C T C . . .	22 24108346 22_24108346_G_A G A . . .
15 44943897 15_44943897_C_A C A . . .	22 24108352 22_24108352_G_A G A . . .
15 44943903 15_44943903_T_G T G . . .	22 24108438 22_24108438_G_T G T . . .
15 44943910 15_44943910_G_A G A . . .	22 24109583 22_24109583_G_A G A . . .
15 44943977 15_44943977_C_T C T . . .	22 24109588 22_24109588_C_T C T . . .
15 44944014 15_44944014_G_A G A . . .	22 24109598 22_24109598_C_G C G . . .
15 44944042 15_44944042_T_C T C . . .	22 24109607 22_24109607_G_A G A . . .
15 44944060 15_44944060_C_T C T . . .	22 24109633 22_24109633_G_A G A . . .
15 44944063 15_44944063_G_A G A . . .	22 24109651 22_24109651_C_T C T . . .
15 44944072 15_44944072_C_T C T . . .	22 24109666 22_24109666_G_A G A . . .
15 44944085 15_44944085_G_C G C . . .	22 24109669 22_24109669_C_A C A . . .
15 44944119 15_44944119_T_C T C . . .	22 24109722 22_24109722_G_A G A . . .
15 44944333 15_44944333_A_G A G . . .	22 24109774 22_24109774_T_G T G . . .
15 44944341 15_44944341_G_A G A . . .	22 24109778 22_24109778_C_A C A . . .
15 44944379 15_44944379_C_T C T . . .	22 24110031 22_24110031_G_C G C . . .
15 44944385 15_44944385_C_T C T . . .	22 24110046 22_24110046_G_C G C . . .
15 44944397 15_44944397_C_T C T . . .
15 44944440 15_44944440_A_G A G . . .
15 44949321 15_44949321_C_A C A . . .
15 44949334 15_44949334_G_T G T . . .
15 44949342 15_44949342_C_T C T . . .
15 44949354 15_44949354_C_T C T . . .
15 44949400 15_44949400_G_C G C . . .
15 44949423 15_44949423_T_C T C . . .
15 44949456 15_44949456_CAT_C CAT C . . .
15 44949463 15_44949463_T_A T A . . .
15 44951280 15_44951280_T_A T A . . .
15 44951310 15_44951310_T_C T C . . .
15 44951317 15_44951317_G_A G A . . .
15 44951340 15_44951340_T_C T C . . .
15 44951364 15_44951364_G_T G T . . .
15 44951422 15_44951422_T_C T C . . .
15 44951453 15_44951453_G_A G A . . .
15 44951499 15_44951499_T_C T C . . .
15 44951501 15_44951501_C_T C T . . .
15 44951507 15_44951507_A_C A C . . .
15 44952633 15_44952633_T_TA T TA . . .
15 44952666 15_44952666_C_T C T . . .
15 44952677 15_44952677_C_T C T . . .
15 44952690 15_44952690_T_C T C . . .
15 44952691 15_44952691_T_C T C . . .
15 44952711 15_44952711_T_G T G . . .
15 44952744 15_44952744_T_C T C . . .
15 44952756 15_44952756_C_T C T . . .
15 44952794 15_44952794_C_T C T . . .
15 44952804 15_44952804_C_A C A . . .
15 44952819 15_44952819_GA_G GA G . . .
16 31191530 16_31191530_G_A G A . . .
16 31191541 16_31191541_C_T C T . . .
16 31193710 16_31193710_C_G C G . . .
16 31193729 16_31193729_A_G A G . . .
16 31193861 16_31193861_G_A G A . . .
16 31193867 16_31193867_C_A C A . . .
16 31193869 16_31193869_A_G A G . . .
16 31193885 16_31193885_T_C T C . . .
16 31193927 16_31193927_C_T C T . . .
16 31193948 16_31193948_C_T C T . . .
16 31193959 16_31193959_ATTC_A ATTC A . . .
16 31193972 16_31193972_C_T C T . . .
16 31193983 16_31193983_A_G A G . . .
16 31195186 16_31195186_T_C T C . . .
16 31195198 16_31195198_A_C A C . . .
16 31195201 16_31195201_T_A T A . . .
16 31195210 16_31195210_A_G A G . . .
16 31195226 16_31195226_G_A G A . . .
16 31195234 16_31195234_C_G C G . . .
16 31195243 16_31195243_G_A G A . . .
16 31195253 16_31195253_T_A T A . . .
16 31195261 16_31195261_C_T C T . . .
16 31195272 16_31195272_C_T C T . . .
16 31195284 16_31195284_G_A G A . . .
16 31195288 16_31195288_T_C T C . . .
16 31195569 16_31195569_C_G C G . . .
16 31195598 16_31195598_G_A G A . . .
16 31195656 16_31195656_C_T C T . . .
16 31196255 16_31196255_C_T C T . . .
16 31196282 16_31196282_C_T C T . . .
16 31196353 16_31196353_G_A G A . . .
16 31196373 16_31196373_C_T C T . . .
16 31196382 16_31196382_C_T C T . . .
16 31196450 16_31196450_C_T C T . . .
16 31198152 16_31198152_T_C T C . . .
16 31200517 16_31200517_T_C T C . . .
16 31201072 16_31201072_T_C T C . . .
16 31201082 16_31201082_C_T C T . . .
16 31201355 16_31201355_C_T C T . . .
16 31201374 16_31201374_C_T C T . . .
16 31201450 16_31201450_C_A C A . . .
16 31201617 16_31201617_A_G A G . . .
16 31201639 16_31201639_T_C T C . . .
16 31201640 16_31201640_G_C G C . . .
16 31201665 16_31201665_G_T G T . . .
16 31201675 16_31201675_C_T C T . . .
16 31201719 16_31201719_C_T C T . . .
16 31202087 16_31202087_T_C T C . . .
16 31202118 16_31202118_C_T C T . . .
16 31202138 16_31202138_A_AGGG A AGGG . . .
16 31202281 16_31202281_TA_T TA T . . .
16 31202284 16_31202284_G_A G A . . .
16 31202286 16_31202286_G_A G A . . .
16 31202292 16_31202292_T_C T C . . .
16 31202294 16_31202294_C_T C T . . .
16 31202373 16_31202373_C_T C T . . .
16 31202383 16_31202383_G_A G A . . .
16 31202384 16_31202384_G_C G C . . .
16 31202388 16_31202388_G_A G A . . .
16 31202391 16_31202391_G_A G A . . .
16 31202396 16_31202396_CAG_C CAG C . . .
16 31202417 16_31202417_C_CA C CA . . .
16 31202419 16_31202419_A_G A G . . .
16 31202438 16_31202438_CTT_C CTT C . . .
16 31202720 16_31202720_G_C G C . . .
16 31202739 16_31202739_C_T C T . . .
16 31202740 16_31202740_G_A G A . . .
16 31202744 16_31202744_G_A G A . . .
16 31202746 16_31202746_AGAG_A AGAG A . . .
16 31202763 16_31202763_G_A G A . . .
17 4849191 17_4849191_G_A G A . . .
17 4849219 17_4849219_G_A G A . . .
17 4849252 17_4849252_A_G A G . . .
17 4849267 17_4849267_T_A T A . . .
17 4849268 17_4849268_T_C T C . . .
17 4849288 17_4849288_T_C T C . . .
17 4849291 17_4849291_C_T C T . . .
17 4849975 17_4849975_C_T C T . . .
17 4850025 17_4850025_G_T G T . . .
17 4850067 17_4850067_C_T C T . . .
17 4851567 17_4851567_G_A G A . . .
17 4851600 17_4851600_G_A G A . . .
17 4851604 17_4851604_G_A G A . . .
17 4851633 17_4851633_G_A G A . . .
17 4851647 17_4851647_C_T C T . . .
17 4851659 17_4851659_G_A G A . . .
17 4851673 17_4851673_G_A G A . . .
17 42426554 17_42426554_G_A G A . . .
17 42426587 17_42426587_C_T C T . . .
17 42426588 17_42426588_G_A G A . . .
17 42426594 17_42426594_C_T C T . . .
17 42426631 17_42426631_C_T C T . . .
17 42426634 17_42426634_C_T C T . . .
17 42426648 17_42426648_A_T A T . . .
17 42426677 17_42426677_G_GC G GC . . .
17 42426790 17_42426790_C_T C T . . .
17 42426826 17_42426826_G_C G C . . .
17 42426827 17_42426827_G_A G A . . .
17 42426834 17_42426834_C_G C G . . .
17 42426842 17_42426842_G_A G A . . .
17 42426847 17_42426847_T_C T C . . .
17 42426863 17_42426863_G_A G A . . .
17 42426884 17_42426884_G_A G A . . .
17 42426906 17_42426906_G_A G A . . .
17 42426907 17_42426907_C_T C T . . .
17 42426913 17_42426913_C_T C T . . .
17 42426926 17_42426926_G_A G A . . .
17 42427032 17_42427032_CA_C CA C . . .
17 42427038 17_42427038_G_A G A . . .
17 42427044 17_42427044_T_G T G . . .
17 42427046 17_42427046_C_T C T . . .
17 42427049 17_42427049_G_A G A . . .
17 42427071 17_42427071_C_T C T . . .
17 42427091 17_42427091_A_C A C . . .
17 42427098 17_42427098_C_T C T . . .
17 42427605 17_42427605_C_A C A . . .
17 42427625 17_42427625_C_G C G . . .
17 42427639 17_42427639_C_A C A . . .
17 42427661 17_42427661_T_C T C . . .
17 42427675 17_42427675_C_T C T . . .
17 42427676 17_42427676_G_A G A . . .
17 42427693 17_42427693_C_T C T . . .
17 42427702 17_42427702_G_A G A . . .
17 42427703 17_42427703_C_T C T . . .
17 42427820 17_42427820_G_A G A . . .
17 42427844 17_42427844_C_T C T . . .
17 42427877 17_42427877_G_A G A . . .
17 42427892 17_42427892_C_T C T . . .
17 42427915 17_42427915_A_C A C . . .
17 42428074 17_42428074_C_T C T . . .
17 42428075 17_42428075_G_A G A . . .
17 42428087 17_42428087_G_A G A . . .
17 42428094 17_42428094_C_T C T . . .
17 42428095 17_42428095_G_A G A . . .
17 42428104 17_42428104_G_C G C . . .
17 42428110 17_42428110_A_C A C . . .
17 42428137 17_42428137_G_A G A . . .
17 42428165 17_42428165_C_A C A . . .
17 42428397 17_42428397_C_T C T . . .
17 42428413 17_42428413_C_T C T . . .
17 42428419 17_42428419_C_T C T . . .
17 42428486 17_42428486_G_C G C . . .
17 42428524 17_42428524_G_A G A . . .
17 42428756 17_42428756_G_C G C . . .
17 42428797 17_42428797_C_T C T . . .
17 42428798 17_42428798_G_A G A . . .
17 42428835 17_42428835_AG_A AG A . . .
17 42428951 17_42428951_C_G C G . . .
17 42428954 17_42428954_G_A G A . . .
17 42428955 17_42428955_C_T C T . . .
17 42429019 17_42429019_G_A G A . . .
17 42429055 17_42429055_A_C A C . . .
17 42429096 17_42429096_G_C G C . . .
17 42429101 17_42429101_C_A C A . . .
17 42429130 17_42429130_G_A G A . . .
17 42429429 17_42429429_C_T C T . . .
17 42429430 17_42429430_G_A G A . . .
17 42429455 17_42429455_C_G C G . . .
17 42429456 17_42429456_G_A G A . . .
17 42429491 17_42429491_C_G C G . . .
17 42429500 17_42429500_C_T C T . . .
17 42429501 17_42429501_G_A G A . . .
17 42429542 17_42429542_C_T C T . . .
17 42429544 17_42429544_C_T C T . . .
17 42429570 17_42429570_G_C G C . . .
17 42429576 17_42429576_C_T C T . . .
17 42429577 17_42429577_G_A G A . . .
17 42429721 17_42429721_G_A G A . . .
17 42429743 17_42429743_C_T C T . . .
17 42429762 17_42429762_C_T C T . . .
17 42429773 17_42429773_G_C G C . . .
17 42429781 17_42429781_G_A G A . . .
17 42429809 17_42429809_C_G C G . . .
17 42429810 17_42429810_C_T C T . . .
17 42429813 17_42429813_C_T C T . . .
17 42429816 17_42429816_C_T C T . . .
17 42429835 17_42429835_G_A G A . . .
17 42429839 17_42429839_G_C G C . . .
17 42429849 17_42429849_C_T C T . . .
17 42429857 17_42429857_G_A G A . . .
17 42429895 17_42429895_T_A T A . . .
17 42429899 17_42429899_G_A G A . . .
17 42429936 17_42429936_C_T C T . . .
17 42430031 17_42430031_C_T C T . . .
17 42430032 17_42430032_G_A G A . . .
17 42430048 17_42430048_G_A G A . . .
17 42430128 17_42430128_G_A G A . . .
20 56993263 20_56993263_A_G A G . . .
20 56993334 20_56993334_T_C T C . . .
20 56993374 20_56993374_C_T C T . . .
20 56993382 20_56993382_C_T C T . . .
20 56993422 20_56993422_A_G A G . . .
20 57009660 20_57009660_A_T A T . . .
20 57009665 20_57009665_A_G A G . . .
20 57009707 20_57009707_G_A G A . . .
20 57009719 20_57009719_G_A G A . . .
20 57009735 20_57009735_A_G A G . . .
20 57009747 20_57009747_G_C G C . . .
20 57014017 20_57014017_C_T C T . . .
20 57014075 20_57014075_T_G T G . . .
20 57014081 20_57014081_A_G A G . . .
20 57016039 20_57016039_GTTC_G GTTC G . . .
20 57016058 20_57016058_C_T C T . . .
20 57016076 20_57016076_G_A G A . . .
20 57016116 20_57016116_C_T C T . . .
20 57016117 20_57016117_G_A G A . . .
20 57019128 20_57019128_C_T C T . . .
20 57019129 20_57019129_G_A G A . . .
20 57019199 20_57019199_A_G A G . . .
20 57019226 20_57019226_C_T C T . . .
20 57019227 20_57019227_G_A G A . . .
20 57019259 20_57019259_G_A G A . . .
21 33032078 21_33032078_G_A G A . . .
21 33032080 21_33032080_G_A G A . . .
21 33032096 21_33032096_C_T C T . . .
21 33032109 21_33032109_G_A G A . . .
21 33032132 21_33032132_G_C G C . . .
21 33032141 21_33032141_A_G A G . . .
21 33032150 21_33032150_A_T A T . . .
21 33036099 21_33036099_A_G A G . . .
21 33036145 21_33036145_C_G C G . . .
21 33036154 21_33036154_G_A G A . . .
21 33036161 21_33036161_A_G A G . . .
21 33036169 21_33036169_C_G C G . . .
21 33036178 21_33036178_G_A G A . . .
21 33038766 21_33038766_T_C T C . . .
21 33038772 21_33038772_T_C T C . . .
21 33038791 21_33038791_C_T C T . . .
21 33038808 21_33038808_C_T C T . . .
21 33039567 21_33039567_T_A T A . . .
21 33039573 21_33039573_A_G A G . . .
21 33039594 21_33039594_T_C T C . . .
21 33039600 21_33039600_C_T C T . . .
21 33039602 21_33039602_G_A G A . . .
21 33039603 21_33039603_A_C A C . . .
21 33039604 21_33039604_C_G C G . . .
21 33039619 21_33039619_CG_C CG C . . .
21 33039622 21_33039622_T_C T C . . .
21 33039636 21_33039636_A_G A G . . .
21 33039648 21_33039648_C_T C T . . .
21 33039659 21_33039659_G_T G T . . .
21 33039672 21_33039672_T_C T C . . .
21 33039677 21_33039677_C_G C G . . .
21 33039686 21_33039686_G_C G C . . .
21 33039689 21_33039689_G_A G A . . .
21 33040800 21_33040800_A_T A T . . .
21 33040803 21_33040803_A_C A C . . .
21 33040833 21_33040833_C_T C T . . .
21 33040849 21_33040849_T_A T A . . .
21 33040861 21_33040861_G_C G C . . .
21 33040863 21_33040863_C_G C G . . .
21 33040872 21_33040872_T_G T G . . .
21 33040874 21_33040874_A_G A G . . .
21 33040875 21_33040875_T_C T C . . .
21 33040893 21_33040893_C_T C T . . .
X 56590610 X_56590610_A_G A G . . .
X 56590712 X_56590712_A_G A G . . .
X 56590762 X_56590762_A_T A T . . .
X 56590825 X_56590825_G_C G C . . .
X 56590871 X_56590871_C_A C A . . .
X 56590898 X_56590898_C_G C G . . .
X 56591062 X_56591062_C_G C G . . .
X 56591112 X_56591112_G_A G A . . .
X 56591124 X_56591124_C_G C G . . .
X 56591178 X_56591178_C_A C A . . .
X 56591203 X_56591203_C_A C A . . .
X 56591228 X_56591228_T_G T G . . .
X 56591287 X_56591287_G_C G C . . .
X 56591299 X_56591299_T_C T C . . .
X 56591307 X_56591307_C_T C T . . .
X 56591314 X_56591314_A_C A C . . .
X 56591343 X_56591343_C_G C G . . .
X 56591348 X_56591348_A_C A C . . .
X 56591359 X_56591359_G_A G A . . .
X 56591365 X_56591365_C_T C T . . .
X 56591382 X_56591382_A_T A T . . .
X 56591404 X_56591404_C_T C T . . .
X 56591624 X_56591624_C_T C T . . .
X 56591689 X_56591689_G_A G A . . .
X 56591703 X_56591703_C_G C G . . .
X 56591766 X_56591766_C_T C T . . .
X 56591793 X_56591793_CCCCCATAGG_C CCCCCATAGG C . . .
X 56591918 X_56591918_G_C G C . . .
X 56592177 X_56592177_C_T C T . . .
