# Supplementary material for: Evaluating the Utility of REVEL and CADD for Interpreting Variants in Amyotrophic Lateral Sclerosis Genes
Source: Hum Mutat. 2023 Nov 13;2023:8620557. doi: 10.1155/2023/8620557 (PMC11919158; doi:10.1155/2023/8620557)
Supplement: Supplementary 1 — Supplemental Information.pdf: Figures S1-S9; Tables S1-S2. Table_S3.txt: Table S3. Table_S4.txt: Table S4. [file 8620557.f1.zip › Table_S4.txt]

ALS Knowledge Portal (ALSKP): 3864 people with ALS (pALS) and 7839 controls; Project Mine ALS Sequencing Consortium (PM): 4366 pALS and 1832 controls
Gene	Variant type	Position	cDNA change	Protein change	ALSKP pALS heterozygous	ALSKP pALS homozygous	ALSKP control heterozygous	ALSKP control homozygous	PM pALS heterozygous	PM pALS homozygous	PM control heterozygous	PM control homozygous	Allele count in pALS	Allele count in controls	Allele count in ALSKP	Allele count in PM	gnomAD NFE allele frequency	ClinVar ID	ClinVar Classification	CADD score	REVEL score
ALS2	missense	chr2:202568909:A:G	c.4871T>C	p.Ile1624Thr	0	0	0	0	0	0	1	0	0	1	0	1	1.77E-05	801789	VUS	28	0.769
ALS2	PTV	chr2:202570161:G:C	c.4604C>G	p.Ser1535Ter	0	0	0	0	1	0	0	0	1	0	0	1	NA	NA	Not observed in ClinVar	41	NA
ALS2	missense	chr2:202571672:A:G	c.4477T>C	p.Tyr1493His	0	0	1	0	0	0	0	0	0	1	1	0	1.12E-05	NA	Not observed in ClinVar	27.4	0.681
ALS2	PTV	chr2:202575803:G:A	c.4033C>T	p.Gln1345Ter	0	0	0	0	0	0	1	0	0	1	0	1	NA	NA	Not observed in ClinVar	44	NA
ALS2	missense	chr2:202580486:C:A	c.3913G>T	p.Gly1305Cys	0	0	1	0	0	0	0	0	0	1	1	0	4.49E-05	NA	Not observed in ClinVar	28.5	0.714
ALS2	PTV	chr2:202582934:C:T	c.3703-1G>A	NA	0	0	1	0	0	0	0	0	0	1	1	0	1.12E-05	NA	Not observed in ClinVar	35	NA
ALS2	PTV	chr2:202587844:C:T	c.3625-1G>A	NA	1	0	0	0	0	0	0	0	1	0	1	0	NA	NA	Not observed in ClinVar	35	NA
ALS2	PTV	chr2:202588052:C:T	c.3624+1G>A	NA	0	0	0	0	1	0	0	0	1	0	0	1	NA	1055175	Pathogenic/likely pathogenic	33	NA
ALS2	PTV	chr2:202588159:T:TC	c.3517_3518insG	p.Glu1173GlyfsTer10	1	0	0	0	0	0	0	0	1	0	1	0	NA	NA	Not observed in ClinVar	33	NA
ALS2	PTV	chr2:202589115:G:A	c.3415C>T	p.Arg1139Ter	0	0	2	0	0	0	0	0	0	2	2	0	4.49E-05	366307	Pathogenic/likely pathogenic	43	NA
ALS2	missense	chr2:202589129:C:A	c.3401G>T	p.Gly1134Val	0	0	1	0	0	0	0	0	0	1	1	0	1.12E-05	NA	Not observed in ClinVar	29.8	0.774
ALS2	missense	chr2:202590095:C:T	c.3331G>A	p.Gly1111Ser	0	0	0	0	1	0	2	0	1	2	0	3	9.71E-05	952885	VUS	31	0.965
ALS2	missense	chr2:202590107:C:T	c.3319G>A	p.Gly1107Arg	0	0	0	0	1	0	0	0	1	0	0	1	8.83E-06	392520	VUS	30	0.846
ALS2	missense	chr2:202591249:C:T	c.3206G>A	p.Gly1069Glu	4	0	4	0	1	0	0	0	5	4	8	1	0.000224432	284698	VUS	29.7	0.84
ALS2	missense	chr2:202591474:C:T	c.3095G>A	p.Arg1032His	0	0	0	0	1	0	0	0	1	0	0	1	1.77E-05	NA	Not observed in ClinVar	32	0.672
ALS2	PTV	chr2:202591581:C:T	c.2988G>A	p.Trp996Ter	0	0	1	0	0	0	0	0	0	1	1	0	NA	NA	Not observed in ClinVar	42	NA
ALS2	missense	chr2:202609062:C:T	c.2089G>A	p.Glu697Lys	1	0	0	0	0	0	0	0	1	0	1	0	1.12E-05	629300	VUS	31	0.756
ALS2	missense	chr2:202609103:A:G	c.2048T>C	p.Leu683Ser	0	0	0	0	1	0	1	0	1	1	0	2	1.77E-05	NA	Not observed in ClinVar	28.1	0.838
ALS2	missense	chr2:202619238:T:C	c.1628A>G	p.Asp543Gly	1	0	0	0	0	0	0	0	1	0	1	0	NA	NA	Not observed in ClinVar	29.4	0.711
ALS2	missense	chr2:202626092:C:T	c.625G>A	p.Gly209Ser	0	0	0	0	1	0	0	0	1	0	0	1	8.85E-06	NA	Not observed in ClinVar	28.1	0.969
ALS2	PTV	chr2:202626182:G:A	c.535C>T	p.Gln179Ter	0	0	1	0	0	0	0	0	0	1	1	0	1.13E-05	495142	Pathogenic/likely pathogenic	37	NA
ALS2	missense	chr2:202626184:C:T	c.533G>A	p.Cys178Tyr	0	0	1	0	0	0	0	0	0	1	1	0	1.13E-05	NA	Not observed in ClinVar	28.7	0.826
ALS2	missense	chr2:202626404:C:T	c.313G>A	p.Ala105Thr	0	0	4	0	0	0	0	0	0	4	4	0	0.000112241	859121	VUS	26.9	0.759
ALS2	missense	chr2:202632090:C:T	c.37G>A	p.Gly13Arg	0	0	2	0	0	0	0	0	0	2	2	0	8.99E-05	988304	VUS	27.6	0.773
ALS2	PTV	chr2:202633670:T:C	c.-60-2A>G	NA	0	0	0	0	4	0	2	0	4	2	0	6	NA	1289839	Pathogenic/likely pathogenic	32	NA
ANXA11	PTV	chr10:81915613:TC:T	c.1513del	p.Asp505ThrfsTer4	0	0	0	0	1	0	0	0	1	0	0	1	8.80E-06	NA	Not observed in ClinVar	NA	NA
ANXA11	missense	chr10:81917474:G:A	c.1381C>T	p.Arg461Cys	0	0	1	0	0	0	0	0	0	1	1	0	2.23E-05	NA	Not observed in ClinVar	32	0.677
ANXA11	PTV	chr10:81918877:C:A	c.1255G>T	p.Glu419Ter	0	0	1	0	0	0	0	0	0	1	1	0	1.12E-05	NA	Not observed in ClinVar	48	NA
ANXA11	missense	chr10:81923309:A:T	c.1010T>A	p.Leu337His	0	0	0	0	11	1	3	0	13	3	0	16	0.0006819	NA	Not observed in ClinVar	32	0.738
ANXA11	PTV	chr10:81923340:G:A	c.979C>T	p.Arg327Ter	0	0	0	0	0	0	1	0	0	1	0	1	1.43E-05	1467126	VUS	42	NA
ANXA11	missense	chr10:81923874:A:C	c.884T>G	p.Leu295Arg	0	0	1	0	0	0	0	0	0	1	1	0	1.12E-05	NA	Not observed in ClinVar	31	0.679
ANXA11	PTV	chr10:81927021:G:A	c.610C>T	p.Arg204Ter	0	0	1	0	0	0	0	0	0	1	1	0	2.23E-05	NA	Not observed in ClinVar	39	NA
ANXA11	PTV	chr10:81928746:G:GT	c.539_540insA	p.Ala182ArgfsTer15	0	0	0	0	1	0	0	0	1	0	0	1	NA	NA	Not observed in ClinVar	NA	NA
ANXA11	missense	chr10:81928763:C:T	c.523G>A	p.Gly175Arg	0	0	0	0	1	0	0	0	1	0	0	1	NA	481195	Pathogenic/likely pathogenic	11.77	0.036
ANXA11	PTV	chr10:81929003:AG:A	c.282del	p.Ser95LeufsTer56	0	0	0	0	1	0	1	0	1	1	0	2	1.84E-05	NA	Not observed in ClinVar	12.14	NA
ANXA11	missense	chr10:81930615:C:T	c.112G>A	p.Gly38Arg	0	0	0	0	8	0	0	0	8	0	0	8	6.79E-05	481194	Pathogenic/likely pathogenic	23.5	0.255
CHCHD10	missense	chr22:24109778:C:A	c.44G>T	p.Arg15Leu	0	0	0	0	3	0	0	0	3	0	0	3	NA	178407	Pathogenic/likely pathogenic	25.1	0.711
CHMP2B	PTV	chr3:87276707:G:A	c.34+1G>A	NA	1	0	0	0	0	0	0	0	1	0	1	0	NA	NA	Not observed in ClinVar	34	NA
CHMP2B	PTV	chr3:87289878:C:T	c.64C>T	p.Arg22Ter	3	0	0	0	0	0	0	0	3	0	3	0	8.93E-05	691486	VUS	37	NA
CHMP2B	missense	chr3:87294898:A:C	c.161A>C	p.Asn54Thr	0	0	0	0	1	0	0	0	1	0	0	1	NA	NA	Not observed in ClinVar	25.5	0.646
CHMP2B	missense	chr3:87294924:A:G	c.187A>G	p.Lys63Glu	2	0	0	0	0	0	0	0	2	0	2	0	4.47E-05	1298847	VUS	26.5	0.905
CHMP2B	missense	chr3:87294934:T:G	c.197T>G	p.Val66Gly	1	0	0	0	1	0	0	0	2	0	1	1	NA	NA	Not observed in ClinVar	26.2	0.896
CHMP2B	missense	chr3:87294942:C:T	c.205C>T	p.Arg69Trp	0	0	0	0	1	0	0	0	1	0	0	1	8.82E-06	1345925	VUS	25.8	0.756
CHMP2B	missense	chr3:87294943:G:A	c.206G>A	p.Arg69Gln	0	0	0	0	2	0	0	0	2	0	0	2	4.41E-05	859301	VUS	31	0.814
CHMP2B	missense	chr3:87294985:C:T	c.248C>T	p.Thr83Ile	0	0	0	0	1	0	0	0	1	0	0	1	1.76E-05	1471226	VUS	27.3	0.652
CHMP2B	missense	chr3:87294994:C:G	c.257C>G	p.Ser86Cys	0	0	1	0	0	0	0	0	0	1	1	0	1.12E-05	NA	Not observed in ClinVar	24.3	0.648
CHMP2B	missense	chr3:87295041:A:G	c.304A>G	p.Met102Val	0	0	0	0	3	0	1	0	3	1	0	4	NA	NA	Not observed in ClinVar	22.5	0.779
CHMP2B	PTV	chr3:87299079:C:T	c.376C>T	p.Gln126Ter	0	0	0	0	1	0	0	0	1	0	0	1	8.87E-06	1325794	VUS	42	NA
CHMP2B	missense	chr3:87302595:G:A	c.466G>A	p.Glu156Lys	0	0	1	0	0	0	0	0	0	1	1	0	1.12E-05	NA	Not observed in ClinVar	32	0.854
FUS	missense	chr16:31193869:A:G	c.74A>G	p.Tyr25Cys	0	0	1	0	0	0	0	0	0	1	1	0	1.12E-05	NA	Not observed in ClinVar	29.6	0.685
FUS	missense	chr16:31195272:C:T	c.284C>T	p.Ser95Phe	1	0	0	0	0	0	0	0	1	0	1	0	NA	NA	Not observed in ClinVar	28.8	0.654
FUS	missense	chr16:31196373:C:T	c.637C>T	p.Arg213Cys	0	0	1	0	0	0	0	0	0	1	1	0	4.71E-05	NA	Not observed in ClinVar	23	0.657
FUS	missense	chr16:31196382:C:T	c.646C>T	p.Arg216Cys	1	0	0	0	0	0	0	0	1	0	1	0	5.94E-05	31266	VUS	22.4	0.683
FUS	missense	chr16:31196466:C:T	c.730C>T	p.Arg244Cys	0	0	0	0	1	0	0	0	1	0	0	1	NA	NA	Not observed in ClinVar	22.6	0.654
FUS	PTV	chr16:31202281:TA:T	c.1394-2del	NA	3	0	0	0	0	0	0	0	3	0	3	0	NA	441905	Pathogenic/likely pathogenic	24.3	NA
FUS	missense	chr16:31202286:G:A	c.1396G>A	p.Gly466Ser	0	0	0	0	1	0	0	0	1	0	0	1	3.53E-05	NA	Not observed in ClinVar	23.6	0.65
FUS	PTV	chr16:31202373:C:T	c.1483C>T	p.Arg495Ter	1	0	0	0	0	0	0	0	1	0	1	0	NA	38662	Pathogenic/likely pathogenic	35	NA
FUS	missense	chr16:31202388:G:A	c.1498G>A	p.Gly500Ser	1	0	0	0	0	0	0	0	1	0	1	0	NA	NA	Not observed in ClinVar	22.5	0.763
FUS	PTV	chr16:31202396:CAG:C	c.1509_1510del	p.Gly504TrpfsTer12	1	0	0	0	0	0	0	0	1	0	1	0	NA	1467921	Pathogenic/likely pathogenic	32	NA
FUS	missense	chr16:31202410:G:A	c.1520G>A	p.Gly507Asp	0	0	0	0	1	0	0	0	1	0	0	1	NA	31265	Pathogenic/likely pathogenic	22.2	0.856
FUS	PTV	chr16:31202417:C:CA	c.1529dup	p.Met511AspfsTer6	1	0	0	0	0	0	0	0	1	0	1	0	NA	NA	Not observed in ClinVar	NA	NA
FUS	missense	chr16:31202419:A:G	c.1529A>G	p.Lys510Arg	1	0	0	0	0	0	0	0	1	0	1	0	NA	NA	Not observed in ClinVar	23.1	0.793
FUS	missense	chr16:31202720:G:C	c.1542G>C	p.Arg514Ser	1	0	0	0	0	0	0	0	1	0	1	0	NA	NA	Not observed in ClinVar	24.2	0.701
FUS	missense	chr16:31202739:C:T	c.1561C>T	p.Arg521Cys	5	0	0	0	0	0	0	0	5	0	5	0	NA	31263	Pathogenic/likely pathogenic	24.1	0.647
FUS	missense	chr16:31202740:G:A	c.1562G>A	p.Arg521His	0	0	0	0	3	0	0	0	3	0	0	3	8.80E-06	31264	Pathogenic/likely pathogenic	23.2	0.608
FUS	missense	chr16:31202740:G:T	c.1562G>T	p.Arg521Leu	0	0	0	0	2	0	0	0	2	0	0	2	NA	861411	Pathogenic/likely pathogenic	23.2	0.672
FUS	missense	chr16:31202752:C:T	c.1574C>T	p.Pro525Leu	0	0	0	0	2	0	0	0	2	0	0	2	8.79E-06	264787	Pathogenic/likely pathogenic	22.5	0.735
GRN	missense	chr17:42426593:C:T	c.61C>T	p.Pro21Ser	0	0	0	0	0	0	1	0	0	1	0	1	8.80E-06	NA	Not observed in ClinVar	24.2	0.644
GRN	missense	chr17:42426594:C:T	c.62C>T	p.Pro21Leu	0	0	1	0	0	0	0	0	0	1	1	0	2.24E-05	1502684	VUS	24.8	0.716
GRN	missense	chr17:42426906:G:A	c.251G>A	p.Cys84Tyr	0	0	1	0	0	0	0	0	0	1	1	0	1.12E-05	NA	Not observed in ClinVar	24.5	0.701
GRN	PTV	chr17:42427032:CA:C	c.265-2del	NA	1	0	0	0	0	0	0	0	1	0	1	0	NA	NA	Not observed in ClinVar	NA	NA
GRN	missense	chr17:42427044:T:G	c.274T>G	p.Cys92Gly	1	0	0	0	0	0	0	0	1	0	1	0	NA	NA	Not observed in ClinVar	23.4	0.804
GRN	PTV	chr17:42427098:C:T	c.328C>T	p.Arg110Ter	0	0	1	0	0	0	0	0	0	1	1	0	1.12E-05	104026	Pathogenic/likely pathogenic	29.9	NA
GRN	missense	chr17:42427661:T:C	c.415T>C	p.Cys139Arg	1	0	3	0	2	0	1	0	3	4	4	3	0.000200987	580336	VUS	24.1	0.837
GRN	missense	chr17:42427844:C:T	c.497C>T	p.Pro166Leu	1	0	1	0	0	0	0	0	1	1	2	0	1.12E-05	344739	VUS	25.1	0.82
GRN	missense	chr17:42428104:G:C	c.644G>C	p.Cys215Ser	1	0	0	0	0	0	0	0	1	0	1	0	1.12E-05	NA	Not observed in ClinVar	26.2	0.872
GRN	missense	chr17:42428412:G:T	c.716G>T	p.Cys239Phe	0	0	0	0	1	0	0	0	1	0	0	1	1.77E-05	NA	Not observed in ClinVar	25.7	0.686
GRN	missense	chr17:42428943:A:G	c.959A>G	p.His320Arg	0	0	0	0	0	0	1	0	0	1	0	1	NA	NA	Not observed in ClinVar	25.2	0.733
GRN	missense	chr17:42428951:C:G	c.967C>G	p.Pro323Ala	1	0	0	0	1	0	0	0	2	0	1	1	NA	NA	Not observed in ClinVar	24.1	0.682
GRN	missense	chr17:42429570:G:C	c.1367G>C	p.Cys456Ser	1	0	0	0	0	0	0	0	1	0	1	0	NA	NA	Not observed in ClinVar	28.6	0.856
GRN	missense	chr17:42429743:C:T	c.1448C>T	p.Pro483Leu	1	0	0	0	0	0	0	0	1	0	1	0	1.12E-05	577638	VUS	31	0.745
GRN	missense	chr17:42429895:T:A	c.1600T>A	p.Cys534Ser	0	0	1	0	0	0	0	0	0	1	1	0	5.59E-05	NA	Not observed in ClinVar	28.4	0.831
KIF5A	missense	chr12:57957276:G:C	c.184G>C	p.Val62Leu	0	0	0	0	0	0	1	0	0	1	0	1	NA	1384374	VUS	26	0.653
KIF5A	missense	chr12:57958721:G:A	c.466G>A	p.Val156Met	1	0	0	0	0	0	0	0	1	0	1	0	NA	NA	Not observed in ClinVar	27.8	0.779
KIF5A	missense	chr12:57962785:G:A	c.754G>A	p.Ala252Thr	0	0	0	0	1	0	0	0	1	0	0	1	NA	NA	Not observed in ClinVar	26.7	0.832
KIF5A	missense	chr12:57962833:G:A	c.802G>A	p.Ala268Thr	0	0	0	0	1	0	0	0	1	0	0	1	8.81E-06	840148	Pathogenic/likely pathogenic	25.1	0.671
KIF5A	missense	chr12:57963048:G:T	c.829G>T	p.Val277Phe	0	0	1	0	0	0	0	0	0	1	1	0	1.12E-05	NA	Not observed in ClinVar	27.7	0.915
KIF5A	missense	chr12:57963460:C:T	c.1111C>T	p.Arg371Cys	0	0	0	0	1	0	0	0	1	0	0	1	2.71E-05	1499000	VUS	29	0.71
KIF5A	missense	chr12:57963461:G:A	c.1112G>A	p.Arg371His	1	0	0	0	0	0	0	0	1	0	1	0	NA	NA	Not observed in ClinVar	27.7	0.693
KIF5A	missense	chr12:57966034:A:T	c.1553A>T	p.Glu518Val	0	0	0	0	0	0	1	0	0	1	0	1	NA	NA	Not observed in ClinVar	28.7	0.824
KIF5A	missense	chr12:57969520:T:C	c.2003T>C	p.Leu668Pro	0	0	1	0	0	0	0	0	0	1	1	0	1.12E-05	NA	Not observed in ClinVar	27.1	0.852
KIF5A	missense	chr12:57971798:G:A	c.2368G>A	p.Glu790Lys	0	0	0	0	1	0	0	0	1	0	0	1	NA	NA	Not observed in ClinVar	25.3	0.66
KIF5A	missense	chr12:57974896:G:C	c.2696G>C	p.Arg899Pro	0	0	0	0	0	0	1	0	0	1	0	1	NA	NA	Not observed in ClinVar	32	0.7
KIF5A	missense	chr12:57974934:C:T	c.2734C>T	p.Arg912Trp	0	0	3	0	0	0	0	0	0	3	3	0	5.62E-05	609856	VUS	26	0.646
KIF5A	PTV	chr12:57976384:G:A	c.2993-1G>A	NA	1	0	0	0	0	0	0	0	1	0	1	0	NA	NA	Not observed in ClinVar	35	NA
KIF5A	PTV	chr12:57976385:GA:G	c.2996del	p.Asn999MetfsTer49	1	0	0	0	0	0	0	0	1	0	1	0	NA	1513451	VUS	NA	NA
KIF5A	missense	chr12:57976397:A:G	c.3005A>G	p.Asp1002Gly	0	0	0	0	1	0	0	0	1	0	0	1	NA	861392	Pathogenic/likely pathogenic	33	0.388
KIF5A	missense	chr12:57976412:G:A	c.3020G>A	p.Arg1007Lys	1	0	0	0	0	0	0	0	1	0	1	0	NA	399035	Pathogenic/likely pathogenic	36	0.31
KIF5A	PTV	chr12:57976413:G:A	c.3020+1G>A	NA	1	0	0	0	0	0	0	0	1	0	1	0	NA	495918	VUS	33	NA
MATR3	missense	chr5:138658372:A:G	c.1864A>G	p.Thr622Ala	1	0	0	0	0	0	0	0	1	0	1	0	NA	132072	Pathogenic/likely pathogenic	0.098	0.211
NEK1	PTV	chr4:170315676:T:C	c.3848-2A>G	NA	0	0	0	0	1	0	0	0	1	0	0	1	NA	NA	Not observed in ClinVar	34	NA
NEK1	PTV	chr4:170322868:GT:G	c.3517del	p.Thr1173GlnfsTer16	0	0	1	0	0	0	0	0	0	1	1	0	1.12E-05	NA	Not observed in ClinVar	24.4	NA
NEK1	PTV	chr4:170327799:C:CTA	c.3321_3322insTA	p.Asp1108Ter	1	0	0	0	0	0	0	0	1	0	1	0	NA	NA	Not observed in ClinVar	34	NA
NEK1	PTV	chr4:170327847:TA:T	c.3273del	p.Met1092TrpfsTer6	0	0	0	0	1	0	0	0	1	0	0	1	NA	NA	Not observed in ClinVar	NA	NA
NEK1	PTV	chr4:170345703:C:G	c.3222+1G>C	NA	1	0	0	0	0	0	0	0	1	0	1	0	NA	NA	Not observed in ClinVar	33	NA
NEK1	PTV	chr4:170345766:T:A	c.3160A>T	p.Lys1054Ter	1	0	0	0	0	0	0	0	1	0	1	0	NA	NA	Not observed in ClinVar	40	NA
NEK1	PTV	chr4:170345796:G:A	c.3130C>T	p.Arg1044Ter	0	0	1	0	0	0	0	0	0	1	1	0	1.12E-05	NA	Not observed in ClinVar	37	NA
NEK1	PTV	chr4:170345819:G:C	c.3107C>G	p.Ser1036Ter	8	0	1	0	22	0	0	0	30	1	9	22	0.000202411	205144	Pathogenic/likely pathogenic	35	NA
NEK1	PTV	chr4:170345931:G:A	c.2995C>T	p.Gln999Ter	1	0	0	0	0	0	0	0	1	0	1	0	NA	NA	Not observed in ClinVar	35	NA
NEK1	PTV	chr4:170354763:CTTTG:C	c.2814_2817del	p.Asn938LysfsTer53	1	0	0	0	0	0	0	0	1	0	1	0	1.12E-05	440077	Pathogenic/likely pathogenic	23.5	NA
NEK1	PTV	chr4:170359239:A:T	c.2759T>A	p.Leu920Ter	0	0	0	0	1	0	0	0	1	0	0	1	NA	NA	Not observed in ClinVar	36	NA
NEK1	PTV	chr4:170359357:CT:C	c.2640del	p.Val881TyrfsTer8	0	0	0	0	1	0	0	0	1	0	0	1	2.49E-05	NA	Not observed in ClinVar	25.1	NA
NEK1	PTV	chr4:170359388:C:CT	c.2609dup	p.Tyr871ValfsTer17	0	0	0	0	1	0	0	0	1	0	0	1	NA	NA	Not observed in ClinVar	NA	NA
NEK1	PTV	chr4:170384547:C:T	c.2435-1G>A	NA	1	0	0	0	1	0	0	0	2	0	1	1	NA	NA	Not observed in ClinVar	31	NA
NEK1	PTV	chr4:170400607:G:A	c.2086C>T	p.Gln696Ter	1	0	0	0	1	0	0	0	2	0	1	1	NA	NA	Not observed in ClinVar	36	NA
NEK1	PTV	chr4:170428209:TTC:T	c.1984_1985del	p.Glu662LysfsTer11	0	0	0	0	2	0	0	0	2	0	0	2	8.96E-06	NA	Not observed in ClinVar	33	NA
NEK1	PTV	chr4:170428226:CCTTT:C	c.1965_1968del	p.Lys656ArgfsTer42	0	0	0	0	1	0	0	0	1	0	0	1	NA	NA	Not observed in ClinVar	NA	NA
NEK1	PTV	chr4:170428916:CTT:C	c.1859_1860del	p.Gln620ArgfsTer4	1	0	0	0	0	0	0	0	1	0	1	0	NA	NA	Not observed in ClinVar	31	NA
NEK1	PTV	chr4:170428944:C:T	c.1834-1G>A	NA	2	0	0	0	0	0	0	0	2	0	2	0	NA	NA	Not observed in ClinVar	34	NA
NEK1	PTV	chr4:170458977:G:A	c.1648C>T	p.Arg550Ter	1	0	0	0	2	0	0	0	3	0	1	2	1.13E-05	486674	Pathogenic/likely pathogenic	42	NA
NEK1	PTV	chr4:170459007:G:A	c.1618C>T	p.Arg540Ter	0	0	0	0	1	0	0	0	1	0	0	1	NA	440081	Pathogenic/likely pathogenic	39	NA
NEK1	PTV	chr4:170482990:TTTTG:T	c.1129_1132del	p.Gln377ArgfsTer7	1	0	0	0	0	0	0	0	1	0	1	0	NA	NA	Not observed in ClinVar	32	NA
NEK1	PTV	chr4:170483024:TTC:T	c.1097_1098del	p.Arg366LysfsTer6	0	0	0	0	1	0	0	0	1	0	0	1	NA	NA	Not observed in ClinVar	NA	NA
NEK1	PTV	chr4:170483341:G:A	c.1027C>T	p.Gln343Ter	0	0	0	0	1	0	0	0	1	0	0	1	NA	NA	Not observed in ClinVar	40	NA
NEK1	PTV	chr4:170498098:GGTTTC:G	c.996_1000del	p.Lys332AsnfsTer6	1	0	0	0	0	0	0	0	1	0	1	0	NA	NA	Not observed in ClinVar	32	NA
NEK1	PTV	chr4:170498110:TG:T	c.988del	p.His330ThrfsTer20	1	0	0	0	1	0	0	0	2	0	1	1	2.29E-05	NA	Not observed in ClinVar	16.42	NA
NEK1	PTV	chr4:170498231:C:A	c.869-1G>T	NA	1	0	0	0	2	0	0	0	3	0	1	2	NA	191055	Pathogenic/likely pathogenic	34	NA
NEK1	PTV	chr4:170501992:C:G	c.868+1G>C	NA	0	0	0	0	2	0	0	0	2	0	0	2	5.00E-05	1308764	VUS	33	NA
NEK1	PTV	chr4:170506499:C:T	c.807+1G>A	NA	1	0	0	0	0	0	0	0	1	0	1	0	NA	NA	Not observed in ClinVar	34	NA
NEK1	PTV	chr4:170506646:GA:G	c.660del	p.Pro221HisfsTer38	0	0	0	0	1	0	0	0	1	0	0	1	NA	NA	Not observed in ClinVar	NA	NA
NEK1	missense	chr4:170506696:T:C	c.611A>G	p.Glu204Gly	0	0	3	0	0	0	0	0	0	3	3	0	4.58E-05	NA	Not observed in ClinVar	28	0.741
NEK1	missense	chr4:170508762:T:C	c.554A>G	p.Asp185Gly	0	0	0	0	1	0	0	0	1	0	0	1	NA	NA	Not observed in ClinVar	29.2	0.904
NEK1	PTV	chr4:170509876:GC:G	c.474del	p.Glu158AspfsTer7	0	0	0	0	1	0	0	0	1	0	0	1	NA	NA	Not observed in ClinVar	NA	NA
NEK1	missense	chr4:170510628:C:T	c.434G>A	p.Gly145Glu	0	0	0	0	1	0	0	0	1	0	0	1	NA	NA	Not observed in ClinVar	27.7	0.742
NEK1	PTV	chr4:170511876:C:A	c.396+1G>T	NA	0	0	0	0	1	0	0	0	1	0	0	1	1.10E-05	NA	Not observed in ClinVar	35	NA
NEK1	PTV	chr4:170511894:G:A	c.379C>T	p.Arg127Ter	0	0	0	0	1	0	0	0	1	0	0	1	6.09E-05	39385	Pathogenic/likely pathogenic	39	NA
NEK1	missense	chr4:170520306:C:T	c.257G>A	p.Gly86Glu	0	0	1	0	0	0	0	0	0	1	1	0	1.13E-05	NA	Not observed in ClinVar	28.3	0.653
NEK1	missense	chr4:170520318:T:C	c.245A>G	p.Tyr82Cys	1	0	0	0	0	0	0	0	1	0	1	0	NA	NA	Not observed in ClinVar	28	0.754
NEK1	PTV	chr4:170523158:C:T	c.214+1G>A	NA	1	0	1	0	0	0	0	0	1	1	2	0	1.13E-05	260883	Pathogenic/likely pathogenic	34	NA
NEK1	missense	chr4:170523182:A:G	c.191T>C	p.Val64Ala	0	0	0	0	1	0	0	0	1	0	0	1	NA	NA	Not observed in ClinVar	26.5	0.655
NEK1	missense	chr4:170523753:A:G	c.29T>C	p.Ile10Thr	0	0	0	0	1	0	0	0	1	0	0	1	1.77E-05	NA	Not observed in ClinVar	26	0.739
OPTN	PTV	chr10:13151189:G:T	c.67G>T	p.Gly23Ter	1	0	0	0	0	0	0	0	1	0	1	0	NA	NA	Not observed in ClinVar	38	NA
OPTN	PTV	chr10:13152478:T:C	c.369+2T>C	NA	0	0	0	0	1	0	0	0	1	0	0	1	8.90E-06	NA	Not observed in ClinVar	33	NA
OPTN	PTV	chr10:13154486:G:T	c.403G>T	p.Glu135Ter	0	0	0	0	1	0	0	0	1	0	0	1	7.91E-05	620347	VUS	35	NA
OPTN	PTV	chr10:13154532:T:TA	c.450dup	p.Gln151ThrfsTer13	1	0	0	0	0	0	0	0	1	0	1	0	1.12E-05	NA	Not observed in ClinVar	24.4	NA
OPTN	PTV	chr10:13154576:C:T	c.493C>T	p.Gln165Ter	1	0	0	0	3	0	1	0	4	1	1	4	1.12E-05	NA	Not observed in ClinVar	40	NA
OPTN	PTV	chr10:13154636:G:A	c.552+1G>A	NA	0	0	0	0	1	0	0	0	1	0	0	1	NA	NA	Not observed in ClinVar	33	NA
OPTN	PTV	chr10:13160964:C:T	c.703C>T	p.Gln235Ter	1	0	0	0	0	0	0	0	1	0	1	0	NA	NA	Not observed in ClinVar	40	NA
OPTN	PTV	chr10:13164390:C:A	c.785C>A	p.Ser262Ter	1	0	0	0	0	0	0	0	1	0	1	0	2.24E-05	1020701	Pathogenic/likely pathogenic	38	NA
OPTN	missense	chr10:13166053:A:T	c.941A>T	p.Gln314Leu	4	0	3	0	1	0	0	0	5	3	7	1	0.000290659	260885	VUS	24.2	0.738
OPTN	PTV	chr10:13167422:C:T	c.1003C>T	p.Gln335Ter	1	0	3	0	0	0	0	0	1	3	4	0	3.35E-05	NA	Not observed in ClinVar	40	NA
OPTN	PTV	chr10:13167493:CAA:C	c.1078_1079del	p.Lys360ValfsTer18	0	0	0	0	0	1	0	0	2	0	0	2	NA	861367	Pathogenic/likely pathogenic	32	NA
OPTN	PTV	chr10:13167509:C:T	c.1090C>T	p.Gln364Ter	0	0	0	0	1	0	0	0	1	0	0	1	NA	NA	Not observed in ClinVar	41	NA
OPTN	PTV	chr10:13167556:AG:A	c.1138del	p.Glu380ArgfsTer7	0	0	0	0	1	0	0	0	1	0	0	1	NA	NA	Not observed in ClinVar	NA	NA
OPTN	PTV	chr10:13168013:AC:A	c.1217del	p.Thr406LysfsTer5	0	0	0	0	0	1	0	0	2	0	0	2	NA	861368	Pathogenic/likely pathogenic	NA	NA
OPTN	PTV	chr10:13168035:AAG:A	c.1241_1242del	p.Glu414ValfsTer14	1	0	0	0	1	0	0	0	2	0	1	1	1.12E-05	1496816	Pathogenic/likely pathogenic	32	NA
OPTN	PTV	chr10:13169743:A:C	c.1243-2A>C	NA	0	0	1	0	0	0	0	0	0	1	1	0	1.12E-05	NA	Not observed in ClinVar	34	NA
OPTN	PTV	chr10:13169751:A:T	c.1249A>T	p.Lys417Ter	0	0	0	0	1	0	0	0	1	0	0	1	NA	NA	Not observed in ClinVar	38	NA
OPTN	PTV	chr10:13169829:CA:C	c.1330del	p.Met444TrpfsTer4	1	0	0	0	0	0	0	0	1	0	1	0	NA	NA	Not observed in ClinVar	32	NA
OPTN	PTV	chr10:13169904:G:A	c.1401+1G>A	NA	1	0	0	0	0	0	0	0	1	0	1	0	NA	1055901	Pathogenic/likely pathogenic	33	NA
OPTN	PTV	chr10:13169905:T:G	c.1401+2T>G	NA	0	0	0	0	0	0	1	0	0	1	0	1	NA	NA	Not observed in ClinVar	29.9	NA
OPTN	PTV	chr10:13175549:ACT:A	c.1583_1584del	p.Ser528Ter	1	0	0	0	0	0	0	0	1	0	1	0	NA	1397190	VUS	21.4	NA
OPTN	PTV	chr10:13178744:G:A	c.1613-1G>A	NA	0	0	0	0	1	0	0	0	1	0	0	1	NA	NA	Not observed in ClinVar	33	NA
OPTN	PTV	chr10:13178763:G:A	c.1631G>A	p.Trp544Ter	1	0	0	0	0	0	0	0	1	0	1	0	NA	NA	Not observed in ClinVar	44	NA
OPTN	PTV	chr10:13178771:C:T	c.1639C>T	p.Gln547Ter	1	0	0	0	0	0	0	0	1	0	1	0	NA	NA	Not observed in ClinVar	37	NA
OPTN	missense	chr10:13178784:C:T	c.1652C>T	p.Pro551Leu	0	0	0	0	1	0	0	0	1	0	0	1	8.79E-06	NA	Not observed in ClinVar	23.5	0.675
OPTN	missense	chr10:13178802:A:C	c.1670A>C	p.Lys557Thr	1	0	0	0	0	0	0	0	1	0	1	0	NA	NA	Not observed in ClinVar	25.5	0.884
OPTN	missense	chr10:13178820:C:T	c.1688C>T	p.Pro563Leu	1	0	0	0	0	0	0	0	1	0	1	0	NA	NA	Not observed in ClinVar	29.5	0.787
OPTN	missense	chr10:13178832:C:G	c.1700C>G	p.Thr567Arg	1	0	0	0	0	0	0	0	1	0	1	0	NA	NA	Not observed in ClinVar	25.5	0.696
OPTN	PTV	chr10:13178837:C:T	c.1705C>T	p.Gln569Ter	1	0	0	0	0	0	0	0	1	0	1	0	NA	1008917	VUS	40	NA
OPTN	missense	chr10:13178846:G:A	c.1714G>A	p.Val572Met	0	0	0	0	1	0	0	0	1	0	0	1	8.79E-06	NA	Not observed in ClinVar	25.4	0.714
OPTN	missense	chr10:13178851:G:A	c.1719G>A	p.Met573Ile	1	0	0	0	0	0	0	0	1	0	1	0	NA	NA	Not observed in ClinVar	24.8	0.746
PFN1	missense	chr17:4851659:G:A	c.31C>T	p.Leu11Phe	0	0	1	0	0	0	0	0	0	1	1	0	3.43E-05	NA	Not observed in ClinVar	29.2	0.794
SOD1	missense	chr21:33032096:C:T	c.14C>T	p.Ala5Val	12	0	1	0	1	0	0	0	13	1	13	1	1.12E-05	29802	Pathogenic/likely pathogenic	25.7	0.853
SOD1	missense	chr21:33032107:C:G	c.25C>G	p.Leu9Val	0	0	0	0	1	0	0	0	1	0	0	1	NA	1435232	VUS	21.1	0.699
SOD1	missense	chr21:33032126:T:G	c.44T>G	p.Val15Gly	0	0	0	0	1	0	0	0	1	0	0	1	NA	1501829	Pathogenic/likely pathogenic	24.3	0.877
SOD1	missense	chr21:33032132:G:C	c.50G>C	p.Gly17Ala	1	0	0	0	0	0	0	0	1	0	1	0	NA	577881	Pathogenic/likely pathogenic	24.4	0.901
SOD1	missense	chr21:33032147:A:G	c.65A>G	p.Glu22Gly	0	0	0	0	2	0	0	0	2	0	0	2	NA	NA	Not observed in ClinVar	24.5	0.845
SOD1	missense	chr21:33032150:A:T	c.68A>T	p.Gln23Leu	2	0	0	0	2	0	0	0	4	0	2	2	NA	861429	Pathogenic/likely pathogenic	23.5	0.795
SOD1	missense	chr21:33036142:G:A	c.112G>A	p.Gly38Arg	0	0	0	0	1	0	0	0	1	0	0	1	NA	29791	Pathogenic/likely pathogenic	24.5	0.901
SOD1	missense	chr21:33036145:C:G	c.115C>G	p.Leu39Val	1	0	0	0	0	0	0	0	1	0	1	0	NA	29792	Pathogenic/likely pathogenic	8.732	0.646
SOD1	missense	chr21:33036146:T:C	c.116T>C	p.Leu39Pro	0	0	0	0	1	0	0	0	1	0	0	1	NA	NA	Not observed in ClinVar	23.1	0.851
SOD1	missense	chr21:33036152:A:G	c.122A>G	p.Glu41Gly	0	0	0	0	1	0	0	0	1	0	0	1	NA	571472	VUS	22.8	0.68
SOD1	missense	chr21:33036154:G:A	c.124G>A	p.Gly42Ser	1	0	0	0	0	0	0	0	1	0	1	0	NA	29793	Pathogenic/likely pathogenic	25	0.926
SOD1	missense	chr21:33036161:A:G	c.131A>G	p.His44Arg	1	0	0	0	0	0	0	0	1	0	1	0	NA	29795	Pathogenic/likely pathogenic	22.4	0.91
SOD1	missense	chr21:33036169:C:G	c.139C>G	p.His47Asp	1	0	0	0	0	0	0	0	1	0	1	0	NA	NA	Not observed in ClinVar	24.8	0.944
SOD1	missense	chr21:33036170:A:G	c.140A>G	p.His47Arg	0	0	0	0	1	0	0	0	1	0	0	1	NA	29803	Pathogenic/likely pathogenic	23.8	0.959
SOD1	missense	chr21:33036172:G:T	c.142G>T	p.Val48Phe	0	0	0	0	1	0	0	0	1	0	0	1	NA	NA	Not observed in ClinVar	24.6	0.906
SOD1	missense	chr21:33036178:G:A	c.148G>A	p.Glu50Lys	1	0	0	0	0	0	0	0	1	0	1	0	NA	648886	VUS	22	0.664
SOD1	missense	chr21:33038789:A:G	c.197A>G	p.Asn66Ser	0	0	0	0	2	0	0	0	2	0	0	2	NA	1708087	Pathogenic/likely pathogenic	26.1	0.942
SOD1	missense	chr21:33038791:C:T	c.199C>T	p.Pro67Ser	1	0	0	0	0	0	0	0	1	0	1	0	NA	NA	Not observed in ClinVar	29.7	0.957
SOD1	missense	chr21:33038821:G:T	c.229G>T	p.Asp77Tyr	0	0	0	0	1	0	0	0	1	0	0	1	NA	793851	Pathogenic/likely pathogenic	27.4	0.883
SOD1	missense	chr21:33039573:A:G	c.242A>G	p.His81Arg	1	0	0	0	0	0	0	0	1	0	1	0	NA	29821	Pathogenic/likely pathogenic	23.8	0.971
SOD1	missense	chr21:33039587:G:C	c.256G>C	p.Gly86Arg	0	0	0	0	1	0	0	0	1	0	0	1	NA	29797	Pathogenic/likely pathogenic	24	0.895
SOD1	missense	chr21:33039591:A:G	c.260A>G	p.Asn87Ser	0	0	0	0	1	0	0	0	1	0	0	1	NA	471562	Pathogenic/likely pathogenic	22.7	0.853
SOD1	missense	chr21:33039594:T:C	c.263T>C	p.Val88Ala	1	0	0	0	0	0	0	0	1	0	1	0	NA	848664	Pathogenic/likely pathogenic	23	0.898
SOD1	missense	chr21:33039600:C:T	c.269C>T	p.Ala90Val	2	0	0	0	0	0	0	0	2	0	2	0	NA	1181909	Pathogenic/likely pathogenic	23.6	0.828
SOD1	missense	chr21:33039611:G:T	c.280G>T	p.Gly94Cys	0	0	0	0	4	0	0	0	4	0	0	4	NA	29798	Pathogenic/likely pathogenic	24.2	0.869
SOD1	missense	chr21:33039612:G:C	c.281G>C	p.Gly94Ala	0	0	0	0	1	0	0	0	1	0	0	1	1.76E-05	29799	Pathogenic/likely pathogenic	23.1	0.889
SOD1	missense	chr21:33039618:C:G	c.287C>G	p.Ala96Gly	0	0	0	0	1	0	0	0	1	0	0	1	NA	NA	Not observed in ClinVar	23.7	0.86
SOD1	PTV	chr21:33039619:CG:C	c.289del	p.Asp97MetfsTer8	0	0	1	0	0	0	0	0	0	1	1	0	2.23E-05	NA	Not observed in ClinVar	13.45	NA
SOD1	missense	chr21:33039636:A:G	c.305A>G	p.Asp102Gly	1	0	0	0	0	0	0	0	1	0	1	0	NA	NA	Not observed in ClinVar	24.5	0.952
SOD1	missense	chr21:33039648:C:T	c.317C>T	p.Ser106Leu	1	0	0	0	1	0	0	0	2	0	1	1	NA	683149	Pathogenic/likely pathogenic	22.5	0.569
SOD1	missense	chr21:33039672:T:C	c.341T>C	p.Ile114Thr	18	0	0	0	6	0	0	0	24	0	18	6	1.12E-05	194306	Pathogenic/likely pathogenic	26.7	0.985
SOD1	missense	chr21:33039677:C:G	c.346C>G	p.Arg116Gly	2	0	0	0	0	0	0	0	2	0	2	0	NA	793852	Pathogenic/likely pathogenic	27.5	0.974
SOD1	missense	chr21:33039686:G:C	c.355G>C	p.Val119Leu	1	0	0	0	0	0	0	0	1	0	1	0	NA	442311	VUS	31	0.929
SOD1	PTV	chr21:33039689:G:A	c.357+1G>A	NA	1	0	0	0	0	0	0	0	1	0	1	0	NA	NA	Not observed in ClinVar	35	NA
SOD1	missense	chr21:33040784:G:C	c.358G>C	p.Val120Leu	0	0	0	0	1	0	0	0	1	0	0	1	NA	1494958	VUS	25.4	0.785
SOD1	missense	chr21:33040800:A:T	c.374A>T	p.Asp125Val	1	0	0	0	0	0	0	0	1	0	1	0	NA	1056635	Pathogenic/likely pathogenic	32	0.986
SOD1	missense	chr21:33040803:A:C	c.377A>C	p.Asp126Ala	1	0	0	0	0	0	0	0	1	0	1	0	NA	961894	Pathogenic/likely pathogenic	28.4	0.953
SOD1	missense	chr21:33040829:A:G	c.403A>G	p.Ser135Gly	0	0	0	0	1	0	0	0	1	0	0	1	NA	NA	Not observed in ClinVar	27.5	0.976
SOD1	missense	chr21:33040844:A:C	c.418A>C	p.Asn140His	0	0	0	0	1	0	0	0	1	0	0	1	NA	NA	Not observed in ClinVar	26.1	0.9
SOD1	missense	chr21:33040861:G:C	c.435G>C	p.Leu145Phe	5	0	0	0	0	0	0	0	5	0	5	0	NA	577887	Pathogenic/likely pathogenic	24	0.915
SOD1	missense	chr21:33040863:C:G	c.437C>G	p.Ala146Gly	1	0	0	0	0	0	0	0	1	0	1	0	NA	NA	Not observed in ClinVar	25	0.881
SOD1	missense	chr21:33040868:G:A	c.442G>A	p.Gly148Ser	0	0	0	0	1	0	0	0	1	0	0	1	NA	NA	Not observed in ClinVar	26.3	0.969
SOD1	missense	chr21:33040872:T:G	c.446T>G	p.Val149Gly	1	0	0	0	0	0	0	0	1	0	1	0	NA	861438	Pathogenic/likely pathogenic	24.6	0.948
SOD1	missense	chr21:33040875:T:C	c.449T>C	p.Ile150Thr	2	0	0	0	0	0	0	0	2	0	2	0	NA	1441680	Pathogenic/likely pathogenic	26.6	0.968
SPG11	missense	chr15:44855329:A:G	c.7322T>C	p.Leu2441Pro	0	0	1	0	0	0	0	0	0	1	1	0	1.12E-05	568796	VUS	29.2	0.77
SPG11	PTV	chr15:44855434:T:TAG	c.7216_7217insCT	p.Glu2406AlafsTer20	0	0	0	0	1	0	0	0	1	0	0	1	NA	NA	Not observed in ClinVar	NA	NA
SPG11	PTV	chr15:44855500:C:G	c.7152-1G>C	NA	0	0	2	0	0	0	0	0	0	2	2	0	0.000100565	16154	Pathogenic/likely pathogenic	34	NA
SPG11	PTV	chr15:44855501:T:C	c.7152-2A>G	NA	1	0	0	0	0	0	0	0	1	0	1	0	NA	NA	Not observed in ClinVar	34	NA
SPG11	PTV	chr15:44856758:C:A	c.7138G>T	p.Glu2380Ter	0	0	1	0	0	0	0	0	0	1	1	0	2.24E-05	1063264	Pathogenic/likely pathogenic	50	NA
SPG11	PTV	chr15:44856781:A:T	c.7115T>A	p.Leu2372Ter	0	0	0	0	1	0	0	0	1	0	0	1	8.81E-06	213129	Pathogenic/likely pathogenic	45	NA
SPG11	PTV	chr15:44856800:C:A	c.7096G>T	p.Glu2366Ter	0	0	0	0	0	0	1	0	0	1	0	1	NA	NA	Not observed in ClinVar	45	NA
SPG11	missense	chr15:44858054:G:T	c.6997C>A	p.Gln2333Lys	0	0	0	0	1	0	0	0	1	0	0	1	NA	NA	Not observed in ClinVar	31	0.71
SPG11	PTV	chr15:44858150:G:A	c.6901C>T	p.Gln2301Ter	0	0	0	0	1	0	0	0	1	0	0	1	NA	NA	Not observed in ClinVar	46	NA
SPG11	PTV	chr15:44858195:G:A	c.6856C>T	p.Arg2286Ter	0	0	0	0	1	0	0	0	1	0	0	1	1.76E-05	49777	Pathogenic/likely pathogenic	45	NA
SPG11	PTV	chr15:44858424:ACT:A	c.6832_6833del	p.Ser2278LeufsTer61	0	0	0	0	0	0	1	0	0	1	0	1	NA	49775	Pathogenic/likely pathogenic	35	NA
SPG11	missense	chr15:44858443:A:C	c.6815T>G	p.Met2272Arg	0	0	1	0	0	0	0	0	0	1	1	0	1.12E-05	NA	Not observed in ClinVar	25.6	0.652
SPG11	PTV	chr15:44859633:GACTC:G	c.6739_6742del	p.Glu2247LeufsTer14	0	0	2	0	0	0	0	0	0	2	2	0	0.00010052	49772	Pathogenic/likely pathogenic	35	NA
SPG11	PTV	chr15:44862791:G:A	c.6409C>T	p.Arg2137Ter	0	0	1	0	0	0	0	0	0	1	1	0	1.12E-05	611795	Pathogenic/likely pathogenic	37	NA
SPG11	PTV	chr15:44865743:AC:A	c.6205+1del	NA	0	0	0	0	1	0	0	0	1	0	0	1	NA	NA	Not observed in ClinVar	32	NA
SPG11	missense	chr15:44865795:A:G	c.6155T>C	p.Leu2052Pro	0	0	0	0	1	0	0	0	1	0	0	1	8.79E-06	1484053	VUS	29.4	0.769
SPG11	PTV	chr15:44865850:G:A	c.6100C>T	p.Arg2034Ter	0	0	1	0	0	0	0	0	0	1	1	0	1.12E-05	16148	Pathogenic/likely pathogenic	40	NA
SPG11	missense	chr15:44865940:A:C	c.6010T>G	p.Leu2004Val	0	0	0	0	1	0	1	0	1	1	0	2	0.000194	360265	VUS	21	0.648
SPG11	PTV	chr15:44867132:G:A	c.5974C>T	p.Arg1992Ter	0	0	1	0	0	0	0	0	0	1	1	0	1.12E-05	49757	Pathogenic/likely pathogenic	40	NA
SPG11	PTV	chr15:44867174:C:A	c.5932G>T	p.Glu1978Ter	0	0	0	0	0	0	1	0	0	1	0	1	NA	NA	Not observed in ClinVar	37	NA
SPG11	PTV	chr15:44876033:GA:G	c.5844del	p.Leu1950Ter	0	0	0	0	1	0	0	0	1	0	0	1	2.64E-05	528826	Pathogenic/likely pathogenic	22.5	NA
SPG11	PTV	chr15:44876119:CCT:C	c.5757_5758del	p.Glu1921SerfsTer2	0	0	0	0	1	0	0	0	1	0	0	1	8.80E-06	587363	Pathogenic/likely pathogenic	33	NA
SPG11	missense	chr15:44876125:G:T	c.5753C>A	p.Ala1918Asp	2	0	2	0	1	0	1	0	3	3	4	2	7.82E-05	400592	VUS	28.6	0.829
SPG11	missense	chr15:44876233:A:C	c.5645T>G	p.Ile1882Ser	0	0	1	0	0	0	0	0	0	1	1	0	2.23E-05	NA	Not observed in ClinVar	25.1	0.757
SPG11	missense	chr15:44876233:A:G	c.5645T>C	p.Ile1882Thr	0	0	0	0	1	0	0	0	1	0	0	1	NA	464240	VUS	23.2	0.703
SPG11	PTV	chr15:44876255:G:A	c.5623C>T	p.Gln1875Ter	1	0	1	0	0	0	0	0	1	1	2	0	6.70E-05	16155	Pathogenic/likely pathogenic	36	NA
SPG11	PTV	chr15:44876408:G:A	c.5470C>T	p.Arg1824Ter	1	0	0	0	0	0	0	0	1	0	1	0	1.12E-05	49748	Pathogenic/likely pathogenic	36	NA
SPG11	missense	chr15:44876486:C:T	c.5392G>A	p.Glu1798Lys	1	0	1	0	0	0	0	0	1	1	2	0	3.36E-05	529202	VUS	31	0.718
SPG11	missense	chr15:44876497:A:G	c.5381T>C	p.Leu1794Pro	1	0	0	0	0	0	0	0	1	0	1	0	8.96E-05	360970	VUS	28.1	0.897
SPG11	missense	chr15:44876689:A:C	c.5189T>G	p.Phe1730Cys	1	0	0	0	0	0	0	0	1	0	1	0	1.12E-05	1695148	VUS	28	0.776
SPG11	missense	chr15:44878030:A:C	c.4925T>G	p.Leu1642Arg	0	0	0	0	1	0	0	0	1	0	0	1	NA	NA	Not observed in ClinVar	25.3	0.854
SPG11	PTV	chr15:44881566:C:T	c.4790G>A	p.Trp1597Ter	1	0	1	0	0	0	0	0	1	1	2	0	1.12E-05	465091	Pathogenic/likely pathogenic	38	NA
SPG11	PTV	chr15:44887496:CT:C	c.4595del	p.Lys1532ArgfsTer21	0	0	0	0	0	0	1	0	0	1	0	1	NA	NA	Not observed in ClinVar	NA	NA
SPG11	PTV	chr15:44888280:C:T	c.4434+1G>A	NA	1	0	0	0	0	0	0	0	1	0	1	0	NA	791450	Pathogenic/likely pathogenic	34	NA
SPG11	PTV	chr15:44888502:GC:G	c.4212del	p.Arg1404SerfsTer35	1	0	0	0	0	0	0	0	1	0	1	0	NA	NA	Not observed in ClinVar	24.2	NA
SPG11	PTV	chr15:44889033:AT:A	c.4109del	p.Asp1370ValfsTer19	1	0	0	0	0	0	0	0	1	0	1	0	1.12E-05	1063275	Pathogenic/likely pathogenic	33	NA
SPG11	missense	chr15:44889058:A:G	c.4085T>C	p.Leu1362Pro	0	0	1	0	0	0	0	0	0	1	1	0	3.35E-05	400101	VUS	22.7	0.722
SPG11	PTV	chr15:44892661:TCA:T	c.3686+2_3686+3del	NA	1	0	0	0	0	0	0	0	1	0	1	0	1.12E-05	1056227	Pathogenic/likely pathogenic	33	NA
SPG11	PTV	chr15:44892686:T:TA	c.3664_3665insT	p.Lys1222IlefsTer15	0	0	0	0	1	0	1	0	1	1	0	2	3.52E-05	49733	Pathogenic/likely pathogenic	33	NA
SPG11	missense	chr15:44892728:G:A	c.3623C>T	p.Pro1208Leu	0	0	1	0	0	0	0	0	0	1	1	0	1.12E-05	NA	Not observed in ClinVar	29.1	0.894
SPG11	missense	chr15:44892731:C:T	c.3620G>A	p.Arg1207Gln	0	0	2	0	0	0	0	0	0	2	2	0	2.23E-05	1479735	VUS	29.7	0.821
SPG11	missense	chr15:44892732:G:A	c.3619C>T	p.Arg1207Trp	0	0	0	0	0	0	1	0	0	1	0	1	8.79E-06	465103	VUS	32	0.854
SPG11	missense	chr15:44892735:C:T	c.3616G>A	p.Gly1206Arg	0	0	0	0	0	0	1	0	0	1	0	1	NA	1032022	VUS	31	0.757
SPG11	missense	chr15:44892767:T:C	c.3584A>G	p.Glu1195Gly	0	0	0	0	1	0	0	0	1	0	0	1	4.40E-05	842366	VUS	31	0.775
SPG11	missense	chr15:44892780:A:T	c.3571T>A	p.Tyr1191Asn	1	0	0	0	0	0	0	0	1	0	1	0	NA	NA	Not observed in ClinVar	25.1	0.725
SPG11	missense	chr15:44900655:T:C	c.3440A>G	p.Tyr1147Cys	1	0	0	0	0	0	0	0	1	0	1	0	NA	NA	Not observed in ClinVar	28.7	0.8
SPG11	PTV	chr15:44900764:CT:C	c.3330del	p.Val1111TrpfsTer6	0	0	0	0	1	0	0	0	1	0	0	1	1.76E-05	NA	Not observed in ClinVar	26.2	NA
SPG11	PTV	chr15:44900770:TCAAA:T	c.3321_3324del	p.Cys1107Ter	0	0	0	0	1	0	0	0	1	0	0	1	NA	409238	Pathogenic/likely pathogenic	32	NA
SPG11	PTV	chr15:44900783:A:AT	c.3311_3312insA	p.Asn1104LysfsTer2	0	0	1	0	0	0	0	0	0	1	1	0	1.12E-05	495776	Pathogenic/likely pathogenic	28.1	NA
SPG11	PTV	chr15:44903115:C:CAGGG	c.3213_3214insCCCT	p.Val1072ProfsTer32	1	0	0	0	0	0	0	0	1	0	1	0	2.23E-05	400104	Pathogenic/likely pathogenic	29.5	NA
SPG11	PTV	chr15:44905697:C:CT	c.3075dup	p.Glu1026ArgfsTer4	0	0	0	0	1	0	0	0	1	0	0	1	8.83E-06	16156	Pathogenic/likely pathogenic	33	NA
SPG11	PTV	chr15:44905736:T:G	c.3039-2A>C	NA	1	0	0	0	0	0	0	0	1	0	1	0	NA	NA	Not observed in ClinVar	33	NA
SPG11	PTV	chr15:44907581:A:T	c.3018T>A	p.Tyr1006Ter	0	0	1	0	0	0	0	0	0	1	1	0	3.35E-05	NA	Not observed in ClinVar	35	NA
SPG11	missense	chr15:44907615:T:C	c.2984A>G	p.Tyr995Cys	1	0	0	0	0	0	0	0	1	0	1	0	2.23E-05	NA	Not observed in ClinVar	25.1	0.753
SPG11	PTV	chr15:44912387:C:A	c.2834+1G>T	NA	1	0	1	0	0	0	0	0	1	1	2	0	3.35E-05	49723	Pathogenic/likely pathogenic	33	NA
SPG11	PTV	chr15:44914105:G:GA	c.2471_2472insT	p.Lys825GlnfsTer13	0	0	1	0	0	0	0	0	0	1	1	0	NA	NA	Not observed in ClinVar	29.3	NA
SPG11	PTV	chr15:44914431:G:A	c.2431C>T	p.Gln811Ter	1	0	2	0	0	0	0	0	1	2	3	0	2.23E-05	975412	Pathogenic/likely pathogenic	38	NA
SPG11	PTV	chr15:44914522:AT:A	c.2339del	p.Asn780IlefsTer11	0	0	0	0	1	0	0	0	1	0	0	1	9.27E-06	NA	Not observed in ClinVar	24.8	NA
SPG11	missense	chr15:44914544:A:C	c.2318T>G	p.Val773Gly	2	0	2	0	3	0	2	0	5	4	4	5	0.000278714	208198	VUS	31	0.711
SPG11	PTV	chr15:44914925:C:T	c.2316+1G>A	NA	0	0	2	0	0	0	0	0	0	2	2	0	4.47E-05	49712	Pathogenic/likely pathogenic	33	NA
SPG11	PTV	chr15:44914941:A:AT	c.2300dup	p.Asn767LysfsTer4	0	0	0	0	1	0	0	0	1	0	0	1	NA	NA	Not observed in ClinVar	NA	NA
SPG11	missense	chr15:44920877:A:G	c.2057T>C	p.Leu686Pro	0	0	0	0	1	0	0	0	1	0	0	1	NA	NA	Not observed in ClinVar	24.7	0.692
SPG11	missense	chr15:44920961:G:A	c.1973C>T	p.Pro658Leu	1	0	0	0	0	0	0	0	1	0	1	0	NA	529240	VUS	26.8	0.67
SPG11	PTV	chr15:44920983:G:A	c.1951C>T	p.Arg651Ter	1	0	0	0	3	0	0	0	4	0	1	3	4.47E-05	49708	Pathogenic/likely pathogenic	36	NA
SPG11	PTV	chr15:44925817:G:A	c.1621C>T	p.Gln541Ter	1	0	0	0	0	0	0	0	1	0	1	0	2.24E-05	237526	Pathogenic/likely pathogenic	40	NA
SPG11	missense	chr15:44941065:T:C	c.1601A>G	p.Glu534Gly	0	0	1	0	0	0	0	0	0	1	1	0	1.12E-05	643261	VUS	35	0.658
SPG11	missense	chr15:44941074:T:A	c.1592A>T	p.His531Leu	0	0	0	0	2	0	1	0	2	1	0	3	8.80E-06	NA	Not observed in ClinVar	26.8	0.865
SPG11	missense	chr15:44941105:T:C	c.1561A>G	p.Asn521Asp	0	0	2	0	0	0	0	0	0	2	2	0	5.58E-05	573304	VUS	26	0.816
SPG11	PTV	chr15:44941183:CAAACA:C	c.1478_1482del	p.Leu493TrpfsTer63	0	0	1	0	0	0	0	0	0	1	1	0	2.23E-05	643264	Pathogenic/likely pathogenic	32	NA
SPG11	missense	chr15:44941203:C:A	c.1463G>T	p.Gly488Val	1	0	0	0	0	0	0	0	1	0	1	0	NA	NA	Not observed in ClinVar	28.5	0.734
SPG11	PTV	chr15:44943796:A:AT	c.1348_1349insA	p.Ile450AsnfsTer26	2	0	4	0	1	0	1	0	3	5	6	2	0.000134009	242051	Pathogenic/likely pathogenic	26.1	NA
SPG11	PTV	chr15:44944060:C:T	c.1085G>A	p.Trp362Ter	4	0	0	0	1	0	0	0	5	0	4	1	5.60E-05	482070	Pathogenic/likely pathogenic	37	NA
SPG11	PTV	chr15:44949427:CAT:C	c.733_734del	p.Met245ValfsTer2	0	0	0	0	1	0	1	0	1	1	0	2	7.03E-05	16151	Pathogenic/likely pathogenic	20.8	NA
SPG11	PTV	chr15:44949456:CAT:C	c.704_705del	p.His235ArgfsTer12	1	0	0	0	0	0	0	0	1	0	1	0	3.35E-05	49783	Pathogenic/likely pathogenic	29	NA
SPG11	PTV	chr15:44952633:T:TA	c.438_439insT	p.Ile147TyrfsTer16	1	0	0	0	0	0	0	0	1	0	1	0	1.12E-05	NA	Not observed in ClinVar	24.7	NA
SQSTM1	missense	chr5:179250875:C:T	c.319C>T	p.Arg107Trp	0	0	1	0	0	0	0	0	0	1	1	0	2.25E-05	1413147	VUS	26.8	0.725
SQSTM1	missense	chr5:179250924:A:G	c.368A>G	p.His123Arg	0	0	1	0	0	0	0	0	0	1	1	0	1.12E-05	NA	Not observed in ClinVar	25.4	0.935
SQSTM1	missense	chr5:179250971:C:T	c.415C>T	p.Arg139Cys	1	0	2	0	0	0	0	0	1	2	3	0	5.60E-05	1395331	VUS	26.6	0.841
SQSTM1	PTV	chr5:179250976:C:A	c.420C>A	p.Tyr140Ter	0	0	0	0	0	0	1	0	0	1	0	1	NA	NA	Not observed in ClinVar	36	NA
SQSTM1	missense	chr5:179250987:T:A	c.431T>A	p.Val144Asp	1	0	0	0	0	0	0	0	1	0	1	0	NA	830762	VUS	23.5	0.76
SQSTM1	missense	chr5:179251019:G:A	c.463G>A	p.Glu155Lys	0	0	1	0	0	0	0	0	0	1	1	0	2.24E-05	NA	Not observed in ClinVar	23.6	0.884
SQSTM1	missense	chr5:179251029:G:A	c.473G>A	p.Gly158Asp	1	0	1	0	0	0	0	0	1	1	2	0	1.12E-05	NA	Not observed in ClinVar	23.9	0.806
SQSTM1	missense	chr5:179251197:C:T	c.547C>T	p.Arg183Cys	0	0	0	0	0	0	1	0	0	1	0	1	4.41E-05	691839	VUS	23.5	0.8
SQSTM1	missense	chr5:179252221:C:T	c.749C>T	p.Pro250Leu	0	0	0	0	0	0	1	0	0	1	0	1	NA	NA	Not observed in ClinVar	24.9	0.677
SQSTM1	missense	chr5:179260239:G:A	c.962G>A	p.Arg321His	1	0	0	0	0	0	0	0	1	0	1	0	9.12E-05	633842	VUS	2.311	0.692
SQSTM1	missense	chr5:179260654:T:C	c.1037T>C	p.Val346Ala	1	0	0	0	1	0	0	0	2	0	1	1	NA	1026580	VUS	24.3	0.662
SQSTM1	missense	chr5:179260660:C:T	c.1043C>T	p.Pro348Leu	0	0	0	0	1	0	0	0	1	0	0	1	1.76E-05	406736	VUS	28.2	0.697
SQSTM1	PTV	chr5:179260664:TA:T	c.1048del	p.Thr350GlnfsTer28	0	0	1	0	0	0	0	0	0	1	1	0	1.12E-05	NA	Not observed in ClinVar	33	NA
SQSTM1	missense	chr5:179260669:G:C	c.1052G>C	p.Gly351Ala	0	0	1	0	0	0	0	0	0	1	1	0	2.23E-05	576806	VUS	25.9	0.738
SQSTM1	PTV	chr5:179260676:CCA:C	c.1060_1061del	p.Gln354ValfsTer37	0	0	1	0	0	0	0	0	0	1	1	0	1.12E-05	964253	VUS	33	NA
SQSTM1	missense	chr5:179260681:C:A	c.1064C>A	p.Ser355Tyr	0	0	0	0	1	0	0	0	1	0	0	1	NA	NA	Not observed in ClinVar	24.3	0.738
SQSTM1	missense	chr5:179260759:C:T	c.1142C>T	p.Ala381Val	0	0	0	0	1	0	1	0	1	1	0	2	4.40E-05	1043541	VUS	21.1	0.771
SQSTM1	missense	chr5:179260777:C:T	c.1160C>T	p.Pro387Leu	0	0	0	0	1	0	0	0	1	0	0	1	6.17E-05	198652	VUS	20.3	0.713
SQSTM1	PTV	chr5:179260783:G:A	c.1165+1G>A	NA	0	0	1	0	0	0	0	0	0	1	1	0	1.12E-05	23149	Pathogenic/likely pathogenic	33	NA
SQSTM1	missense	chr5:179263445:C:T	c.1175C>T	p.Pro392Leu	18	0	20	0	8	0	4	0	26	24	38	12	0.001492403	23147	VUS	25	0.818
SQSTM1	missense	chr5:179263454:T:C	c.1184T>C	p.Ile395Thr	1	0	0	0	0	0	0	0	1	0	1	0	NA	1397612	VUS	28.1	0.806
SQSTM1	missense	chr5:179263480:A:G	c.1210A>G	p.Met404Val	1	0	0	0	0	0	0	0	1	0	1	0	2.23E-05	1060386	Pathogenic/likely pathogenic	23	0.925
SQSTM1	missense	chr5:179263501:G:A	c.1231G>A	p.Gly411Ser	1	0	1	0	1	0	0	0	2	1	2	1	1.12E-05	1471618	Pathogenic/likely pathogenic	28.5	0.928
SQSTM1	missense	chr5:179263510:A:C	c.1240A>C	p.Thr414Pro	1	0	0	0	0	0	0	0	1	0	1	0	NA	NA	Not observed in ClinVar	25.4	0.894
SQSTM1	missense	chr5:179263516:C:T	c.1246C>T	p.Leu416Phe	0	0	0	0	1	0	0	0	1	0	0	1	NA	NA	Not observed in ClinVar	23.8	0.813
SQSTM1	missense	chr5:179263549:G:A	c.1279G>A	p.Ala427Thr	1	0	0	0	1	0	0	0	2	0	1	1	NA	NA	Not observed in ClinVar	23.9	0.67
SQSTM1	missense	chr5:179263565:A:G	c.1295A>G	p.Gln432Arg	0	0	0	0	1	0	0	0	1	0	0	1	NA	NA	Not observed in ClinVar	30	0.742
TARDBP	missense	chr1:11073855:G:A	c.71G>A	p.Gly24Glu	0	0	0	0	1	0	0	0	1	0	0	1	NA	NA	Not observed in ClinVar	25.6	0.796
TARDBP	missense	chr1:11082347:G:T	c.881G>T	p.Gly294Val	0	0	0	0	1	0	0	0	1	0	0	1	2.64E-05	34336	Pathogenic/likely pathogenic	22.8	0.534
TARDBP	missense	chr1:11082349:G:A	c.883G>A	p.Gly295Ser	0	0	0	0	1	0	0	0	1	0	0	1	1.76E-05	34337	Pathogenic/likely pathogenic	22.9	0.501
TARDBP	missense	chr1:11082358:G:A	c.892G>A	p.Gly298Ser	2	0	0	0	0	0	0	0	2	0	2	0	NA	20271	Pathogenic/likely pathogenic	23	0.493
TARDBP	missense	chr1:11082409:G:A	c.943G>A	p.Ala315Thr	1	0	0	0	0	0	0	0	1	0	1	0	NA	20275	Pathogenic/likely pathogenic	22.9	0.509
TARDBP	missense	chr1:11082428:C:A	c.962C>A	p.Ala321Asp	1	0	0	0	0	0	0	0	1	0	1	0	NA	929950	VUS	24.8	0.645
TARDBP	missense	chr1:11082475:A:G	c.1009A>G	p.Met337Val	4	0	0	0	1	0	0	0	5	0	4	1	NA	20267	Pathogenic/likely pathogenic	22.4	0.7
TARDBP	missense	chr1:11082477:G:C	c.1011G>C	p.Met337Ile	1	0	0	0	0	0	0	0	1	0	1	0	NA	NA	Not observed in ClinVar	23	0.668
TARDBP	missense	chr1:11082494:A:G	c.1028A>G	p.Gln343Arg	0	0	0	0	1	0	0	0	1	0	0	1	NA	20274	Pathogenic/likely pathogenic	26.4	0.766
TARDBP	missense	chr1:11082501:C:A	c.1035C>A	p.Asn345Lys	2	0	0	0	0	0	0	0	2	0	2	0	NA	34319	Pathogenic/likely pathogenic	19.4	0.341
TARDBP	missense	chr1:11082521:A:G	c.1055A>G	p.Asn352Ser	0	0	0	0	4	0	0	0	4	0	0	4	NA	34320	Pathogenic/likely pathogenic	18.59	0.275
TARDBP	missense	chr1:11082610:G:A	c.1144G>A	p.Ala382Thr	0	0	0	0	2	0	0	0	2	0	0	2	6.62E-05	34326	Pathogenic/likely pathogenic	20.7	0.518
TARDBP	missense	chr1:11082613:A:G	c.1147A>G	p.Ile383Val	0	0	0	0	2	0	0	0	2	0	0	2	1.89E-05	34328	Pathogenic/likely pathogenic	17.19	0.377
TBK1	PTV	chr12:64849654:C:T	c.4C>T	p.Gln2Ter	1	0	0	0	0	0	0	0	1	0	1	0	NA	NA	Not observed in ClinVar	38	NA
TBK1	PTV	chr12:64849712:CA:C	c.65del	p.Asn22MetfsTer22	0	0	0	0	0	0	1	0	0	1	0	1	NA	NA	Not observed in ClinVar	NA	NA
TBK1	missense	chr12:64858237:G:A	c.352G>A	p.Asp118Asn	0	0	0	0	0	0	1	0	0	1	0	1	9.08E-06	1701641	Pathogenic/likely pathogenic	25.3	0.132
TBK1	PTV	chr12:64858244:G:A	c.358+1G>A	NA	0	0	0	0	1	0	0	0	1	0	0	1	9.29E-06	NA	Not observed in ClinVar	33	NA
TBK1	missense	chr12:64860717:T:A	c.395T>A	p.Val132Glu	1	0	0	0	0	0	0	0	1	0	1	0	NA	NA	Not observed in ClinVar	26.7	0.774
TBK1	missense	chr12:64860749:C:T	c.427C>T	p.Arg143Cys	0	0	0	0	1	0	0	0	1	0	0	1	NA	798662	Pathogenic/likely pathogenic	32	0.325
TBK1	missense	chr12:64868118:G:A	c.649G>A	p.Gly217Arg	1	0	0	0	0	0	0	0	1	0	1	0	NA	NA	Not observed in ClinVar	26.2	0.734
TBK1	PTV	chr12:64868171:G:A	c.701+1G>A	NA	0	0	0	0	1	0	0	0	1	0	0	1	NA	652731	Pathogenic/likely pathogenic	34	NA
TBK1	missense	chr12:64873860:T:C	c.770T>C	p.Ile257Thr	1	0	0	0	0	0	0	0	1	0	1	0	NA	1480908	VUS	25.7	0.719
TBK1	missense	chr12:64873880:C:T	c.790C>T	p.Pro264Ser	0	0	1	0	0	0	0	0	0	1	1	0	1.12E-05	NA	Not observed in ClinVar	27	0.705
TBK1	PTV	chr12:64875629:C:T	c.820C>T	p.Gln274Ter	0	0	0	0	1	0	0	0	1	0	0	1	NA	NA	Not observed in ClinVar	42	NA
TBK1	PTV	chr12:64875700:G:GT	c.897dup	p.Ala300CysfsTer4	0	0	0	0	1	0	0	0	1	0	0	1	NA	NA	Not observed in ClinVar	33	NA
TBK1	PTV	chr12:64875731:C:T	c.922C>T	p.Arg308Ter	0	0	0	0	1	0	0	0	1	0	0	1	NA	861393	Pathogenic/likely pathogenic	37	NA
TBK1	missense	chr12:64875732:G:A	c.923G>A	p.Arg308Gln	0	0	0	0	1	0	0	0	1	0	0	1	NA	NA	Not observed in ClinVar	30	0.809
TBK1	PTV	chr12:64878159:C:T	c.1069C>T	p.Arg357Ter	2	0	0	0	0	0	0	0	2	0	2	0	1.12E-05	611774	Pathogenic/likely pathogenic	36	NA
TBK1	missense	chr12:64878160:G:A	c.1070G>A	p.Arg357Gln	2	0	0	0	0	0	0	0	2	0	2	0	2.24E-05	1428525	Pathogenic/likely pathogenic	23.2	0.165
TBK1	PTV	chr12:64883874:C:G	c.1496C>G	p.Ser499Ter	1	0	0	0	0	0	0	0	1	0	1	0	1.13E-05	NA	Not observed in ClinVar	38	NA
TBK1	PTV	chr12:64890965:CAGTT:C	c.1887_1890del	p.Gln629HisfsTer4	0	0	0	0	1	0	0	0	1	0	0	1	NA	NA	Not observed in ClinVar	33	NA
TBK1	missense	chr12:64891000:TGAA:T	c.1928_1930del	p.Glu643del	0	0	0	0	2	0	0	0	2	0	0	2	1.82E-05	798664	Pathogenic/likely pathogenic	22.1	NA
TBK1	PTV	chr12:64891750:TG:T	c.2070del	p.Met690IlefsTer4	1	0	0	0	0	0	0	0	1	0	1	0	NA	NA	Not observed in ClinVar	36	NA
TBK1	missense	chr12:64891759:T:C	c.2078T>C	p.Leu693Ser	0	0	0	0	1	0	0	0	1	0	0	1	NA	1489803	VUS	28.2	0.713
TBK1	PTV	chr12:64895152:C:CTT	c.2182_2183insTT	p.Cys728PhefsTer10	0	0	0	0	1	0	0	0	1	0	0	1	NA	NA	Not observed in ClinVar	NA	NA
TUBA4A	missense	chr2:220115207:A:C	c.1214T>G	p.Val405Gly	0	0	0	0	1	0	0	0	1	0	0	1	6.15E-05	1334973	VUS	24.3	0.893
TUBA4A	missense	chr2:220115274:C:T	c.1147G>A	p.Ala383Thr	1	0	0	0	0	0	0	0	1	0	1	0	NA	178369	Pathogenic/likely pathogenic	27.6	0.946
TUBA4A	missense	chr2:220115279:G:A	c.1142C>T	p.Thr381Met	0	0	0	0	1	0	0	0	1	0	0	1	NA	NA	Not observed in ClinVar	26.8	0.888
TUBA4A	missense	chr2:220115463:G:A	c.958C>T	p.Arg320Cys	1	0	0	0	0	0	0	0	1	0	1	0	1.12E-05	178365	Pathogenic/likely pathogenic	32	0.966
TUBA4A	missense	chr2:220115778:G:A	c.643C>T	p.Arg215Cys	1	0	0	0	0	0	0	0	1	0	1	0	NA	178368	Pathogenic/likely pathogenic	24.1	0.835
TUBA4A	missense	chr2:220115988:T:G	c.433A>C	p.Thr145Pro	1	0	0	0	0	0	0	0	1	0	1	0	NA	178370	Pathogenic/likely pathogenic	25.9	0.987
TUBA4A	missense	chr2:220116391:G:T	c.271C>A	p.Gln91Lys	1	0	0	0	0	0	0	0	1	0	1	0	1.12E-05	NA	Not observed in ClinVar	23.9	0.646
UBQLN2	missense	chrX:56590871:C:A	c.565C>A	p.Pro189Thr	1	0	0	0	0	0	0	0	1	0	1	0	NA	NA	Not observed in ClinVar	25.2	0.816
UBQLN2	missense	chrX:56590898:C:G	c.592C>G	p.Pro198Ala	0	0	1	0	0	0	0	0	0	1	1	0	1.55E-05	NA	Not observed in ClinVar	24	0.653
VAPB	missense	chr20:56993374:C:T	c.166C>T	p.Pro56Ser	1	0	0	0	0	0	0	0	1	0	1	0	NA	19845	Pathogenic/likely pathogenic	29.4	0.831
VAPB	missense	chr20:57009747:G:C	c.301G>C	p.Asp101His	1	0	0	0	0	0	0	0	1	0	1	0	NA	NA	Not observed in ClinVar	29.6	0.688
VCP	missense	chr9:35057467:G:A	c.2221C>T	p.Arg741Cys	1	0	0	0	0	0	0	0	1	0	1	0	1.12E-05	NA	Not observed in ClinVar	32	0.813
VCP	missense	chr9:35057493:C:T	c.2195G>A	p.Arg732His	0	0	1	0	0	0	0	0	0	1	1	0	1.12E-05	NA	Not observed in ClinVar	31	0.745
VCP	missense	chr9:35059570:G:A	c.1924C>T	p.Leu642Phe	0	0	0	0	0	0	1	0	0	1	0	1	NA	NA	Not observed in ClinVar	31	0.681
VCP	missense	chr9:35059720:C:T	c.1774G>A	p.Asp592Asn	1	0	0	0	0	0	0	0	1	0	1	0	NA	39109	Pathogenic/likely pathogenic	32	0.575
VCP	missense	chr9:35061608:T:G	c.1160A>C	p.Asn387Thr	1	0	0	0	0	0	0	0	1	0	1	0	NA	441331	VUS	25.9	0.743
VCP	missense	chr9:35065252:C:T	c.572G>A	p.Arg191Gln	4	0	0	0	1	0	0	0	5	0	4	1	NA	23512	Pathogenic/likely pathogenic	32	0.824
VCP	missense	chr9:35065261:G:A	c.563C>T	p.Pro188Leu	0	0	0	0	1	0	0	0	1	0	0	1	NA	NA	Not observed in ClinVar	32	0.763
VCP	missense	chr9:35065348:C:T	c.476G>A	p.Arg159His	1	0	0	0	0	0	0	0	1	0	1	0	NA	23513	Pathogenic/likely pathogenic	24.1	0.603
VCP	missense	chr9:35065361:G:A	c.463C>T	p.Arg155Cys	1	0	0	0	1	0	0	0	2	0	1	1	NA	23508	Pathogenic/likely pathogenic	33	0.854
VCP	missense	chr9:35067900:C:T	c.290G>A	p.Gly97Glu	1	0	0	0	0	0	0	0	1	0	1	0	NA	215002	Pathogenic/likely pathogenic	29.9	0.939
VCP	missense	chr9:35067907:G:A	c.283C>T	p.Arg95Cys	2	0	0	0	0	0	0	0	2	0	2	0	NA	264531	Pathogenic/likely pathogenic	27.3	0.606
